# Supplementary material for: Prediction of RNA Binding Residues: An Extensive Analysis Based on Structure and Function to Select the Best Predictor
Source: PLoS One. 2014 Mar 21;9(3):e91140. doi: 10.1371/journal.pone.0091140 (PMC3962366; doi:10.1371/journal.pone.0091140)
Supplement: Tables S1 — Table S1. List of prediction methods used in the present study. Table S2. Performance of prediction methods in each fold, superfamily and family. Table S3. Prediction performance of methods in disordered regions. Table S4. Prediction performance of methods in different RNA types. Table S5 Prediction performance of methods in different RNA conformation. Table S6. Prediction performance of methods in each enzyme. Table S7. Prediction performance of methods in each regulatory protein. Table S8. Prediction performance of methods in each structural protein. Table S9. Prediction performance of three groups of methods in all the datasets. (XLS) [file pone.0091140.s001.xls]

## Sheet: Sheet1
Table S1: List of Prediction methods used in the present study
Name	Features	Training methods	Reference	Server link
BindN	Side chain pKa value, Hydrophobicity index , Molecular mass	Support vector machine	Wang,L. and Brown,S.J. (2006) BindN: a web-based tool for efficient prediction of DNA and RNA binding sites in amino acid sequences. Nucleic Acids Res., 34, W243-W248.	http://bioinformatics.ksu.edu/bindn/
BindN+	Biochemical features, Evolutionary information	Support vector machine	Wang,L., Huang,C., Yang,M.Q and Yang,J.Y (2010) BindN+ for accurate prediction of DNA and RNA-binding residues from protein sequence features, BMC Systems Biology, 4(Suppl 1), S3.	http://bioinfo.ggc.org/bindn+/
NAPS	Amino acid properties, Evolutionary information	C4.5 algorithm with boot- strap aggregation and cost-sensitive learning	Carson,M.B., Langlois,R. and Lu,H. (2010) NAPS: a residue-level nucleic acid-binding prediction server, Nucleic Acids Research,38, W431–W435.	http://proteomics.bioengr.uic.edu/NAPS
Pprint	PSSM profile	Support vector machine	Kumar, M., Gromiha, M.M. and Raghava, G.P.S. (2008) Prediction of RNA binding sites in a protein using SVM and PSSM profile. Proteins: Structure, Function and Bioinformatics,71, 189-94	http://www.imtech.res.in/raghava/pprint/
RNABindR v2.0	PSSM profile	Support vector machine	Walia, R.R., Caragea, C., Lewis, B.A., Towfic, F., Terribilini, M., El-Manzalawy, Y., Dobbs, D., Honavar, V. (2012) Protein-RNA Interface Residue Prediction using Machine Learning: An Assessment of the State of the Art. BMC Bioinformatics, 13, 89	http://einstein.cs.iastate.edu/RNABindR/
RNAProB	Smoothed PSSM profile	Support vector machine	Cheng CW, Su EC, Hwang JK, Sung TY, Hsu WL. (2008) Predicting RNA-binding sites of proteins using support vector machines and evolutionary information. BMC Bioinformatics, 12, S6.	Standalone

## Sheet: Sheet2
Table S2: Performance of prediction methods in each fold, superfamily and family
Distance cutoff : ≤ 3.5Å
Fold	Best method	Sensitivity	Specificity	Accuracy1	Accuracy2	MCC	Lowest accuracy method	Sensitivity	Specificity	Accuracy1	Accuracy2	MCC
Adenine nucleotide alpha hydrolase-like(7)	RNAProB	62.28	93.83	91.73	78.06	0.46	NAPS	44.23	71.41	69.63	57.82	0.08
Alpha-L RNA-binding motif(1)	BindN+	94.55	72.55	78.37	83.55	0.59	NAPS	56.36	55.56	55.77	55.96	0.11
Alpha-lytic protease prodomain-like(3)	RNABindR v2.0	91.35	50.28	54.9	70.82	0.26	BindN	28.79	75.7	70.84	52.24	0.04
An anticodon-binding domain of class I aminoacyl-tRNA synthetases(1)	RNAProB	88.37	88	88.03	88.19	0.56	BindN	34.88	79.06	75	56.97	0.1
Anticodon-binding domain of a subclass of class I aminoacyl-tRNA synthetases(3)	Pprint	64.81	79.79	78.75	72.31	0.28	BindN	31.52	83.81	80.32	57.67	0.1
Anticodon-binding domain-like(2)	Pprint	52.77	83.91	83.09	68.34	0.2	NAPS	37.5	69.53	68.42	53.52	0.03
Bacillus chorismate mutase-like(1)	RNAProB	61.9	96.81	90.43	79.36	0.66	BindN	33.33	88.3	78.26	60.81	0.23
Barstar-like(1)	BindN+	100	82.28	90.14	91.14	0.82	NAPS	57.14	70.89	64.79	64.02	0.28
Class II aaRS and biotin synthetases(5)	RNAProB	61.44	96.08	94.69	78.76	0.45	NAPS	50.62	68.86	67.5	59.74	0.06
Common fold of diphtheria toxin/transcription factors/cytochrome f(1)	BindN+	100	83.16	84.03	91.58	0.45	BindN	62.5	77.44	76.68	69.97	0.2
DCoH-like(1)	Pprint	93.33	84.07	84.79	88.7	0.5	NAPS	40	71.3	68.89	55.65	0.07
DNA/RNA polymerases(4)	RNABindR v2.0	55.52	84.23	83.22	69.88	0.21	NAPS	44.76	73.39	72.33	59.08	0.08
DNA/RNA-binding 3-helical bundle(6)	RNABindR v2.0	95.16	67.23	70.79	81.19	0.39	RNAProB	44.24	87.27	84.78	65.75	0.33
EV matrix protein(1)	Pprint	50	87.6	86.4	68.8	0.19	NAPS	25	85.95	84	55.48	0.05
Elongation factor/aminomethyltransferase common domain(1)	BindN+	91.3	76.7	77.53	84	0.35	NAPS	39.13	68.32	66.67	53.72	0.04
Eukaryotic type KH-domain (KH-domain type I)(1)	RNAProB	64.71	91.43	86.21	78.07	0.56	BindN	41.18	71.43	65.52	56.31	0.11
FMT C-terminal domain-like(1)	Pprint	95.65	80.76	81.85	88.21	0.46	NAPS	52.17	68.04	66.88	60.11	0.11
Ferredoxin-like(8)	RNABindR v2.0	81.08	68.41	70.94	74.74	0.33	BindN	39.79	81.22	76.67	60.51	0.18
Flavodoxin-like(1)	RNAProB	100	91.36	91.95	95.68	0.65	NAPS	56.25	64.09	63.56	60.17	0.11
Formyltransferase(1)	Pprint	95.65	80.76	81.85	88.21	0.46	NAPS	52.17	68.04	66.88	60.11	0.11
Glucocorticoid receptor-like(2)	BindN+	95.45	59.89	69.91	77.68	0.49	RNABindR v2.0	100	10.02	35.81	55.02	0.17
Hut operon positive regulatory protein HutP(1)	BindN+	78.57	81.95	81.63	80.26	0.42	RNAProB	7.14	87.22	79.59	47.18	0
IF3-like(1)	BindN+	44.44	91.59	90.7	68.02	0.17	RNAProB	0	97.2	95.35	48.6	0
Immunoglobulin-like beta-sandwich(1)	BindN+	100	83.16	84.03	91.58	0.45	BindN	62.5	77.44	76.68	69.97	0.2
L21p-like(1)	Pprint	93.75	68.24	72.28	81	0.46	RNAProB	6.25	94.12	80.2	50.19	0.01
L28p-like(2)	BindN+	62.5	77.13	77.4	69.81	0.3	RNAProB	10.71	94.04	81.27	52.38	0.07
L35p-like(1)	BindN+	87.1	60.61	73.44	73.85	0.49	RNAProB	3.23	100	53.12	51.62	0.13
LEM/SAP HeH motif(1)	RNAProB	100	97.25	97.46	98.62	0.85	NAPS	33.33	66.06	63.56	49.7	0
Leucine-rich repeat, LRR (right-handed beta-alpha superhelix)(1)	BindN+	100	99.38	99.38	99.69	0.7	RNABindR v2.0	100	73.91	74.07	86.95	0.13
Long alpha-hairpin(3)	RNAProB	68.53	87.85	83.65	78.19	0.41	BindN	54.78	76.42	70.67	65.6	0.1
MbtH/L9 domain-like(1)	BindN+	66.67	86.86	85.62	76.77	0.35	RNAProB	0	94.16	88.36	47.08	0
Metallo-hydrolase/oxidoreductase(1)	RNABindR v2.0	72.73	65.2	65.47	68.97	0.15	NAPS	9.09	75.68	73.29	42.39	0
Microbial ribonucleases(2)	BindN+	74.16	74.57	73.99	74.37	0.3	RNABindR v2.0	43.34	71.27	69.5	57.3	0.1
MutS N-terminal domain-like(2)	BindN+	69.23	89.83	88.96	79.53	0.36	RNAProB	15.38	87.46	84.42	51.42	0.02
NSP3 homodimer(1)	BindN+	93.75	89.86	90.26	91.81	0.65	NAPS	43.75	76.81	73.38	60.28	0.14
Nop domain(1)	RNABindR v2.0	100	70	71.13	85	0.28	BindN	11.11	81.74	79.08	46.42	0
Nucleoplasmin-like/VP (viral coat and capsid proteins)(3)	RNAProB	31.11	94.79	94.09	62.95	0.22	RNABindR v2.0	2.22	85.39	82.62	43.81	0
Nucleotidyltransferase(3)	RNABindR v2.0	71.67	76.32	76.16	74	0.19	NAPS	36.67	67.52	66.56	52.09	0.02
OB-fold(9)	BindN+	59.95	85.4	84.9	72.68	0.39	BindN	39.69	79.15	75.62	59.42	0.17
P-loop containing nucleoside triphosphate hydrolases(3)	RNABindR v2.0	80.05	69.88	70.43	74.96	0.24	BindN	41.06	82.72	80.46	61.89	0.14
PABP domain-like(1)	BindN+	91.84	69.12	78.63	80.48	0.61	RNAProB	20.41	92.65	62.39	56.53	0.19
PAP/OAS1 substrate-binding domain(2)	RNABindR v2.0	70	75.42	75.2	72.72	0.21	BindN	22.5	82.38	79.88	52.44	0.03
PUA domain-like(1)	Pprint	91.89	79.4	80.92	85.65	0.51	NAPS	48.65	68.16	65.79	58.41	0.12
Poly A polymerase C-terminal region-like(1)	RNABindR v2.0	75	78.11	78.07	76.56	0.14	NAPS	25	62.43	61.99	43.72	0
Prokaryotic ribosomal protein L17(1)	BindN	78.26	76.06	76.92	77.16	0.53	RNAProB	8.7	91.55	58.97	50.12	0
Pseudouridine synthase(1)	Pprint	91.89	79.4	80.92	85.65	0.51	NAPS	48.65	68.16	65.79	58.41	0.12
RL5-like(1)	BindN+	89.36	81.72	84.29	85.54	0.68	NAPS	63.83	76.34	72.14	70.09	0.39
RNA bacteriophage capsid protein(1)	BindN+	80	84.87	84.5	82.44	0.43	NAPS	30	78.99	75.19	54.49	0.06
RNase III domain-like(1)	RNABindR v2.0	86.21	72.73	74.54	79.47	0.42	NAPS	41.38	63.1	60.19	52.24	0.03
RRF/tRNA synthetase additional domain-like(2)	Pprint	67.22	80.95	80.04	74.09	0.29	NAPS	37.5	69.27	67.15	53.38	0.04
Reductase/isomerase/elongation factor common domain(3)	BindN+	89.81	75.98	79.32	82.9	0.53	NAPS	49.83	70.51	66.04	60.16	0.19
Restriction endonuclease-like(2)	BindN+	69.23	89.83	88.96	79.53	0.36	RNAProB	15.38	87.46	84.42	51.42	0.02
Rhabdovirus nucleoprotein-like(1)	RNABindR v2.0	88.24	87.38	87.41	87.81	0.41	RNAProB	11.76	96.53	93.11	54.15	0.09
Ribonuclease H-like motif(3)	BindN+	71.23	80.29	80.71	75.76	0.44	Pprint	58.35	63.03	64.55	60.69	0.19
Ribonuclease PH domain 2-like(2)	RNABindR v2.0	95.45	76.18	76.69	85.82	0.23	RNAProB	9.09	96.04	93.84	52.56	0.08
Ribosomal protein L1(5)	BindN+	84.67	72.98	76.54	78.82	0.5	RNAProB	48.04	86	78.36	67.02	0.37
Ribosomal protein L10(1)	RNABindR v2.0	100	78.26	82.76	89.13	0.65	BindN	33.33	100	86.21	66.66	0.53
Ribosomal protein L13(1)	BindN+	94.29	72.9	78.17	83.59	0.58	RNABindR v2.0	97.14	31.78	47.89	64.46	0.29
Ribosomal protein L14(1)	BindN+	87.1	62.38	68.18	74.74	0.42	NAPS	54.84	65.35	62.88	60.09	0.18
Ribosomal protein L19 (L19e)(1)	BindN+	91.94	69.14	79.02	80.54	0.61	RNABindR v2.0	96.77	23.46	55.24	60.11	0.28
Ribosomal protein L22(2)	BindN+	85.97	73.44	77.84	79.71	0.57	RNAProB	30.33	93.01	71.19	61.67	0.3
Ribosomal protein L25-like(3)	RNAProB	68.03	95.5	91.7	81.77	0.59	NAPS	51.2	69.48	67.84	60.34	0.14
Ribosomal protein L30p/L7e(2)	BindN+	89.19	76.65	80.82	82.91	0.62	NAPS	51.75	71.48	65.43	61.61	0.23
Ribosomal protein L31e(1)	BindN+	88	75.44	79.27	81.72	0.59	BindN	48	82.46	71.95	65.23	0.32
Ribosomal protein L4(1)	RNAProB	98.84	77.5	84.96	88.17	0.73	NAPS	46.51	81.25	69.11	63.88	0.29
Ribosomal protein L6(4)	BindN+	80.62	76.87	77.55	78.74	0.4	NAPS	54.62	69.39	67.18	62.01	0.15
Ribosomal protein L9 C-domain(1)	BindN+	66.67	86.86	85.62	76.77	0.35	RNAProB	0	94.16	88.36	47.08	0
Ribosomal protein S3 C-terminal domain(1)	RNAProB	75.86	96.07	93.24	85.97	0.72	BindN	48.28	79.78	75.36	64.03	0.23
Ribosomal protein S5 domain 2-like(3)	RNABindR v2.0	96.21	69.66	74.75	82.94	0.33	RNAProB	21.21	93.75	87.24	57.48	0.18
Ribosomal protein S7(1)	RNAProB	65.52	97.62	91.61	81.57	0.71	Pprint	96.55	34.13	45.81	65.34	0.27
Ribosomal protein S8(1)	BindN+	83.33	74.07	76.09	78.7	0.49	NAPS	60	60.19	60.14	60.09	0.17
Ribosomal proteins L15p and L18e(2)	BindN+	87.44	75.03	79.75	81.23	0.61	NAPS	60.67	65.56	63.6	63.12	0.27
Ribosomal proteins S24e, L23 and L15e(2)	BindN+	92.45	75.48	83.26	83.97	0.66	RNABindR v2.0	90.06	32.63	54.17	61.35	0.26
Ribosome and ribosomal fragments(5)	BindN+	90.41	72.88	78.02	81.64	0.58	NAPS	62.04	67.31	65.37	64.67	0.28
Rubredoxin-like(3)	BindN	76.22	72.45	72.12	74.34	0.46	RNABindR v2.0	99.29	12.8	46.89	56.05	0.19
S-adenosyl-L-methionine-dependent methyltransferases(2)	RNABindR v2.0	92.05	82.8	83.46	87.42	0.45	NAPS	49.62	74.71	73.67	62.17	0.15
S13-like H2TH domain(1)	BindN+	100	70.79	79.2	85.4	0.64	NAPS	63.89	52.81	56	58.35	0.15
SH3-like barrel(5)	BindN+	93.93	71.29	79.23	82.61	0.58	NAPS	59.46	64.57	62.99	62.02	0.21
SRP19(1)	RNAProB	86.67	95.96	94.74	91.31	0.78	BindN	60	70.71	69.3	65.35	0.22
Signal peptide-binding domain(1)	BindN+	80	80.33	80.26	80.16	0.52	RNAProB	0	98.36	78.95	49.18	0
Sm-like fold(2)	RNAProB	71.66	96.97	94.87	84.31	0.71	BindN	8.34	85.6	79.16	46.97	0
Spectrin repeat-like(1)	BindN+	83.33	69.84	74.75	76.59	0.51	RNAProB	25	96.83	70.71	60.91	0.33
TIM beta/alpha-barrel(1)	RNABindR v2.0	81.48	69.63	70.48	75.56	0.28	Pprint	44.44	72.49	70.48	58.46	0.1
Tombusvirus P19 core protein, VP19(1)	RNABindR v2.0	68.75	87.62	85.12	78.19	0.48	NAPS	37.5	70.48	66.12	53.99	0.06
ValRS/IleRS/LeuRS editing domain(1)	RNAProB	93.33	95.76	95.64	94.55	0.69	BindN	40	84.29	82.12	62.15	0.14
alpha-alpha superhelix(2)	BindN+	86.84	93.02	92.55	89.93	0.61	BindN	34.09	83.56	80.25	58.82	0.11
alpha/beta-Hammerhead(1)	BindN+	84.62	71.9	75	78.26	0.49	NAPS	58.97	64.46	63.12	61.71	0.2
beta-Grasp (ubiquitin-like)(1)	Pprint	72.22	83.97	83.31	78.09	0.33	NAPS	41.67	68.6	67.08	55.13	0.05
dsRBD-like(1)	RNABindR v2.0	86.21	72.73	74.54	79.47	0.42	NAPS	41.38	63.1	60.19	52.24	0.03
vWA-like(1)	BindN+	73.68	94.5	93.01	84.09	0.58	RNAProB	39.47	83.3	80.15	61.38	0.15
Superfamily	Best method	Sensitivity	Specificity	Accuracy1	Accuracy2	MCC	Lowest accuracy method	Sensitivity	Specificity	Accuracy1	Accuracy2	MCC
Winged helix DNA-binding domain(4)	RNABindR v2.0	97.5	77.67	79.09	87.58	0.43	RNAProB	33.57	91.61	87.79	62.59	0.23
ARM repeat(1)	BindN+	100	91.54	92.08	95.77	0.64	BindN	18.18	84.64	80.35	51.41	0.02
Alpha-L RNA-binding motif(1)	BindN+	94.55	72.55	78.37	83.55	0.59	NAPS	56.36	55.56	55.77	55.96	0.11
An anticodon-binding domain of class I aminoacyl-tRNA synthetases(1)	RNAProB	88.37	88	88.03	88.19	0.56	BindN	34.88	79.06	75	56.97	0.1
Anticodon-binding domain of a subclass of class I aminoacyl-tRNA synthetases(3)	Pprint	64.81	79.79	78.75	72.31	0.28	BindN	31.52	83.81	80.32	57.67	0.1
Arginyl-tRNA synthetase (ArgRS), N-terminal 'additional' domain(1)	Pprint	62.22	77.94	76.77	70.08	0.24	NAPS	33.33	69.93	67.22	51.63	0.02
C-terminal domain of ProRS(1)	BindN+	44.44	91.59	90.7	68.02	0.17	RNAProB	0	97.2	95.35	48.6	0
Class II aaRS ABD-related(2)	Pprint	52.77	83.91	83.09	68.34	0.2	NAPS	37.5	69.53	68.42	53.52	0.03
Class II aaRS and biotin synthetases(5)	RNAProB	61.44	96.08	94.69	78.76	0.45	NAPS	50.62	68.86	67.5	59.74	0.06
DNA/RNA polymerases(4)	RNABindR v2.0	55.52	84.23	83.22	69.88	0.21	NAPS	44.76	73.39	72.33	59.08	0.08
E set domains(1)	BindN+	100	83.16	84.03	91.58	0.45	BindN	62.5	77.44	76.68	69.97	0.2
EF-Tu/eEF-1alpha/eIF2-gamma C-terminal domain(1)	BindN+	91.3	76.7	77.53	84	0.35	NAPS	39.13	68.32	66.67	53.72	0.04
EV matrix protein(1)	Pprint	50	87.6	86.4	68.8	0.19	NAPS	25	85.95	84	55.48	0.05
Eukaryotic type KH-domain (KH-domain type I)(1)	RNAProB	64.71	91.43	86.21	78.07	0.56	BindN	41.18	71.43	65.52	56.31	0.11
Formyltransferase(1)	Pprint	95.65	80.76	81.85	88.21	0.46	NAPS	52.17	68.04	66.88	60.11	0.11
GAD domain-like(1)	Pprint	93.33	84.07	84.79	88.7	0.5	NAPS	40	71.3	68.89	55.65	0.07
Glucocorticoid receptor-like (2)	BindN+	95.45	59.89	69.91	77.68	0.49	RNABindR v2.0	100	10.02	35.81	55.02	0.17
Hut operon positive regulatory protein HutP(1)	BindN+	78.57	81.95	81.63	80.26	0.42	RNAProB	7.14	87.22	79.59	47.18	0
L domain-like(1)	BindN+	100	99.38	99.38	99.69	0.7	RNABindR v2.0	100	73.91	74.07	86.95	0.13
L21p-like(1)	Pprint	93.75	68.24	72.28	81	0.46	RNAProB	6.25	94.12	80.2	50.19	0.01
L28p-like(2)	BindN+	62.5	77.13	77.4	69.81	0.3	RNAProB	10.71	94.04	81.27	52.38	0.07
L30e-like(1)	RNAProB	61.9	96.81	90.43	79.36	0.66	BindN	33.33	88.3	78.26	60.81	0.23
L35p-like(1)	BindN+	87.1	60.61	73.44	73.85	0.49	RNAProB	3.23	100	53.12	51.62	0.13
L9 N-domain-like(1)	BindN+	66.67	86.86	85.62	76.77	0.35	RNAProB	0	94.16	88.36	47.08	0
Metallo-hydrolase/oxidoreductase(1)	RNABindR v2.0	72.73	65.2	65.47	68.97	0.15	NAPS	9.09	75.68	73.29	42.39	0
Microbial ribonucleases(2)	BindN+	74.16	74.57	73.99	74.37	0.3	RNABindR v2.0	43.34	71.27	69.5	57.3	0.1
NSP3 homodimer(1)	BindN+	93.75	89.86	90.26	91.81	0.65	NAPS	43.75	76.81	73.38	60.28	0.14
Nop domain(1)	RNABindR v2.0	100	70	71.13	85	0.28	BindN	11.11	81.74	79.08	46.42	0
Nucleic acid-binding proteins(9)	BindN+	59.95	85.4	84.9	72.68	0.39	BindN	39.69	79.15	75.62	59.42	0.17
Nucleotidyltransferase(3)	RNABindR v2.0	71.67	76.32	76.16	74	0.19	NAPS	36.67	67.52	66.56	52.09	0.02
Nucleotidylyl transferase(7)	RNAProB	62.28	93.83	91.73	78.06	0.46	NAPS	44.23	71.41	69.63	57.82	0.08
P-loop containing nucleoside triphosphate hydrolases(3)	RNABindR v2.0	80.05	69.88	70.43	74.96	0.24	BindN	41.06	82.72	80.46	61.89	0.14
PAP/OAS1 substrate-binding domain(2)	RNABindR v2.0	70	75.42	75.2	72.72	0.21	BindN	22.5	82.38	79.88	52.44	0.03
PAZ domain(1)	BindN+	100	78.3	80.83	89.15	0.54	Pprint	64.29	63.21	63.33	63.75	0.18
PUA domain-like(1)	Pprint	91.89	79.4	80.92	85.65	0.51	NAPS	48.65	68.16	65.79	58.41	0.12
Poly A polymerase C-terminal region-like(1)	RNABindR v2.0	75	78.11	78.07	76.56	0.14	NAPS	25	62.43	61.99	43.72	0
Positive stranded ssRNA viruses(3)	RNAProB	31.11	94.79	94.09	62.95	0.22	RNABindR v2.0	2.22	85.39	82.62	43.81	0
Prokaryotic ribosomal protein L17(1)	BindN	78.26	76.06	76.92	77.16	0.53	RNAProB	8.7	91.55	58.97	50.12	0
Prokaryotic type KH domain (KH-domain type II)(3)	RNABindR v2.0	91.35	50.28	54.9	70.82	0.26	BindN	28.79	75.7	70.84	52.24	0.04
Pseudouridine synthase(1)	Pprint	91.89	79.4	80.92	85.65	0.51	NAPS	48.65	68.16	65.79	58.41	0.12
RL5-like(1)	BindN+	89.36	81.72	84.29	85.54	0.68	NAPS	63.83	76.34	72.14	70.09	0.39
RNA bacteriophage capsid protein(1)	BindN+	80	84.87	84.5	82.44	0.43	NAPS	30	78.99	75.19	54.49	0.06
RNA-binding domain, RBD(4)	RNABindR v2.0	87.28	63.53	67.04	75.4	0.35	BindN	43.73	78.99	74.44	61.36	0.2
RNase III domain-like(1)	RNABindR v2.0	86.21	72.73	74.54	79.47	0.42	NAPS	41.38	63.1	60.19	52.24	0.03
Rhabdovirus nucleoprotein-like(1)	RNABindR v2.0	88.24	87.38	87.41	87.81	0.41	RNAProB	11.76	96.53	93.11	54.15	0.09
Rho N-terminal domain-like(1)	RNAProB	100	97.25	97.46	98.62	0.85	NAPS	33.33	66.06	63.56	49.7	0
Ribonuclease H-like(1)	RNABindR v2.0	79.17	72.24	72.66	75.7	0.27	Pprint	20.83	82.75	78.99	51.79	0.02
Ribonuclease PH domain 2-like(2)	RNABindR v2.0	95.45	76.18	76.69	85.82	0.23	RNAProB	9.09	96.04	93.84	52.56	0.08
Ribosomal protein L1(7)	BindN+	84.13	73.77	76.81	78.95	0.51	NAPS	63.69	69.77	67.99	66.73	0.29
Ribosomal protein L10(1)	RNABindR v2.0	100	78.26	82.76	89.13	0.65	BindN	33.33	100	86.21	66.66	0.53
Ribosomal protein L11, C-terminal domain(1)	BindN+	80.95	79.59	80	80.27	0.57	BindN	19.05	91.84	70	55.45	0.16
Ribosomal protein L13(1)	BindN+	94.29	72.9	78.17	83.59	0.58	RNABindR v2.0	97.14	31.78	47.89	64.46	0.29
Ribosomal protein L14(1)	BindN+	87.1	62.38	68.18	74.74	0.42	NAPS	54.84	65.35	62.88	60.09	0.18
Ribosomal protein L16p/L10e(1)	BindN+	84.62	71.9	75	78.26	0.49	NAPS	58.97	64.46	63.12	61.71	0.2
Ribosomal protein L19 (L19e)(1)	BindN+	91.94	69.14	79.02	80.54	0.61	RNABindR v2.0	96.77	23.46	55.24	60.11	0.28
Ribosomal protein L20(1)	BindN+	91.84	69.12	78.63	80.48	0.61	RNAProB	20.41	92.65	62.39	56.53	0.19
Ribosomal protein L22(2)	BindN+	85.97	73.44	77.84	79.71	0.57	RNAProB	30.33	93.01	71.19	61.67	0.3
Ribosomal protein L25-like(3)	RNAProB	68.03	95.5	91.7	81.77	0.59	NAPS	51.2	69.48	67.84	60.34	0.14
Ribosomal protein L29 (L29p)(2)	RNABindR v2.0	82.52	59.23	64.03	70.88	0.34	BindN	32.16	73.84	65.14	53.01	0.06
Ribosomal protein L30p/L7e(2)	BindN+	89.19	76.65	80.82	82.91	0.62	NAPS	51.75	71.48	65.43	61.61	0.23
Ribosomal protein L31e(1)	BindN+	88	75.44	79.27	81.72	0.59	BindN	48	82.46	71.95	65.23	0.32
Ribosomal protein L32e(1)	BindN+	100	82.28	90.14	91.14	0.82	NAPS	57.14	70.89	64.79	64.02	0.28
Ribosomal protein L4(1)	RNAProB	98.84	77.5	84.96	88.17	0.73	NAPS	46.51	81.25	69.11	63.88	0.29
Ribosomal protein L6(4)	BindN+	80.62	76.87	77.55	78.74	0.4	NAPS	54.62	69.39	67.18	62.01	0.15
Ribosomal protein L9 C-domain(1)	BindN+	66.67	86.86	85.62	76.77	0.35	RNAProB	0	94.16	88.36	47.08	0
Ribosomal protein S10(1)	RNAProB	82.14	87.32	85.86	84.73	0.67	BindN	42.86	78.87	68.69	60.87	0.22
Ribosomal protein S18(1)	Pprint	100	56.45	63.01	78.22	0.4	NAPS	63.64	50	52.05	56.82	0.1
Ribosomal protein S2(2)	RNAProB	62.5	94.09	81.33	78.3	0.49	NAPS	65.62	66.17	67.13	65.9	0.27
Ribosomal protein S20(1)	BindN+	83.33	69.84	74.75	76.59	0.51	RNAProB	25	96.83	70.71	60.91	0.33
Ribosomal protein S3 C-terminal domain(1)	RNAProB	75.86	96.07	93.24	85.97	0.72	BindN	48.28	79.78	75.36	64.03	0.23
Ribosomal protein S5 domain 2-like(3)	RNABindR v2.0	96.21	69.66	74.75	82.94	0.33	RNAProB	21.21	93.75	87.24	57.48	0.18
Ribosomal protein S6(1)	BindN+	66.67	91.3	89.11	78.98	0.48	Pprint	55.56	82.61	80.2	69.09	0.27
Ribosomal protein S7(1)	RNAProB	65.52	97.62	91.61	81.57	0.71	Pprint	96.55	34.13	45.81	65.34	0.27
Ribosomal protein S8(1)	BindN+	83.33	74.07	76.09	78.7	0.49	NAPS	60	60.19	60.14	60.09	0.17
Ribosomal proteins L15p and L18e(2)	BindN+	87.44	75.03	79.75	81.23	0.61	NAPS	60.67	65.56	63.6	63.12	0.27
Ribosomal proteins S24e, L23 and L15e(2)	BindN+	92.45	75.48	83.26	83.97	0.66	RNABindR v2.0	90.06	32.63	54.17	61.35	0.26
Ribosome and ribosomal fragments(5)	BindN+	90.41	72.88	78.02	81.64	0.58	NAPS	62.04	67.31	65.37	64.67	0.28
S-adenosyl-L-methionine-dependent methyltransferases(2)	RNABindR v2.0	92.05	82.8	83.46	87.42	0.45	NAPS	49.62	74.71	73.67	62.17	0.15
S13-like H2TH domain(1)	BindN+	100	70.79	79.2	85.4	0.64	NAPS	63.89	52.81	56	58.35	0.15
SRP19(1)	RNAProB	86.67	95.96	94.74	91.31	0.78	BindN	60	70.71	69.3	65.35	0.22
Signal peptide-binding domain(1)	BindN+	80	80.33	80.26	80.16	0.52	RNAProB	0	98.36	78.95	49.18	0
Sm-like ribonucleoproteins(2)	RNAProB	71.66	96.97	94.87	84.31	0.71	BindN	8.34	85.6	79.16	46.97	0
TGS-like(1)	Pprint	72.22	83.97	83.31	78.09	0.33	NAPS	41.67	68.6	67.08	55.13	0.05
TROVE domain-like(1)	BindN+	73.68	94.5	93.01	84.09	0.58	RNAProB	39.47	83.3	80.15	61.38	0.15
ThrRS/AlaRS common domain(1)	Pprint	72.22	83.97	83.31	78.09	0.33	NAPS	41.67	68.6	67.08	55.13	0.05
Tombusvirus P19 core protein, VP19(1)	RNABindR v2.0	68.75	87.62	85.12	78.19	0.48	NAPS	37.5	70.48	66.12	53.99	0.06
Translation proteins(7)	BindN+	91.3	72.29	79.04	81.8	0.57	NAPS	54.64	66.77	63.77	60.71	0.2
Translation proteins SH3-like domain(4)	BindN+	92.42	69.53	78.84	80.97	0.6	RNAProB	22.03	95.74	70.27	58.88	0.24
Translational machinery components(2)	BindN+	90.18	75.42	77.77	82.8	0.57	Pprint	77.11	53.17	57.34	65.14	0.28
ValRS/IleRS/LeuRS editing domain(1)	RNAProB	93.33	95.76	95.64	94.55	0.69	BindN	40	84.29	82.12	62.15	0.14
Zn-binding ribosomal proteins(3)	BindN	76.22	72.45	72.12	74.34	0.46	RNABindR v2.0	99.29	12.8	46.89	56.05	0.19
dsRNA-binding domain-like(1)	RNABindR v2.0	86.21	72.73	74.54	79.47	0.42	NAPS	41.38	63.1	60.19	52.24	0.03
p53-like transcription factors(1)	BindN+	100	83.16	84.03	91.58	0.45	BindN	62.5	77.44	76.68	69.97	0.2
tRNA-binding arm(1)	RNAProB	100	98.37	98.39	99.19	0.57	NAPS	100	67.21	67.47	83.6	0.13
tRNA-guanine transglycosylase(1)	RNABindR v2.0	81.48	69.63	70.48	75.56	0.28	Pprint	44.44	72.49	70.48	58.46	0.1
tRNA-intron endonuclease catalytic domain-like(2)	BindN+	69.23	89.83	88.96	79.53	0.36	RNAProB	15.38	87.46	84.42	51.42	0.02
vWA-like(1)	BindN+	73.68	94.5	93.01	84.09	0.58	RNAProB	39.47	83.3	80.15	61.38	0.15
Family	Best method	Sensitivity	Specificity	Accuracy1	Accuracy2	MCC	Lowest accuracy method	Sensitivity	Specificity	Accuracy1	Accuracy2	MCC
(Uracil-5-)-methyltransferase(1)	RNABindR v2.0	84.09	73.8	74.88	78.94	0.38	RNAProB	0	98.93	88.52	49.47	0
Anticodon-binding domain(7)	Pprint	66.05	81.82	81.09	73.94	0.29	NAPS	42.45	70.7	68.97	56.57	0.07
Anticodon-binding domain of Class II aaRS(2)	Pprint	52.77	83.91	83.09	68.34	0.2	NAPS	37.5	69.53	68.42	53.52	0.03
Anticodon-binding domain of a subclass of class I aminoacyl-tRNA synthetases(3)	Pprint	64.81	79.79	78.75	72.31	0.28	BindN	31.52	83.81	80.32	57.67	0.1
Anticodon-binding domain of a subclass of class I aminoacyl-tRNA synthetasesadvances in protein chemistry and structural biology(1)	RNAProB	93.33	95.76	95.64	94.55	0.69	BindN	40	84.29	82.12	62.15	0.14
Archaeal tRNA CCA-adding enzyme(3)	RNABindR v2.0	70	74.1	73.91	72.05	0.21	NAPS	30	70.98	69.11	50.49	0
Arginyl-tRNA synthetase (ArgRS), N-terminal 'additional' domain(1)	Pprint	62.22	77.94	76.77	70.08	0.24	NAPS	33.33	69.93	67.22	51.63	0.02
C-terminal domain of ProRS(1)	BindN+	44.44	91.59	90.7	68.02	0.17	RNAProB	0	97.2	95.35	48.6	0
C-terminal domain of glutamyl-tRNA synthetase (GluRS)(1)	RNAProB	88.37	88	88.03	88.19	0.56	BindN	34.88	79.06	75	56.97	0.1
C-terminal domain of ribosomal protein L2(1)	BindN+	99.02	71.85	83.54	85.44	0.71	NAPS	58.82	65.93	62.87	62.38	0.25
C-terminal fragment of elongation factor SelB(2)	RNABindR v2.0	100	77.78	79.03	88.89	0.41	RNAProB	28.57	88.89	85.48	58.73	0.12
Canonical RBD(4)	RNABindR v2.0	87.28	63.53	67.04	75.4	0.35	BindN	43.73	78.99	74.44	61.36	0.2
Class I aminoacyl-tRNA synthetases (RS), catalytic domain(7)	RNAProB	62.28	93.83	91.73	78.06	0.46	NAPS	44.23	71.41	69.63	57.82	0.08
Class II aminoacyl-tRNA synthetase (aaRS)-like, catalytic domain(5)	RNAProB	61.44	96.08	94.69	78.76	0.45	NAPS	50.62	68.86	67.5	59.74	0.06
Cold shock DNA-binding domain-like(5)	BindN+	65.27	79.38	80.8	72.33	0.38	NAPS	54.68	64.23	64	59.45	0.15
Comoviridae-like VP(2)	BindN+	25	89.89	89.19	57.45	0.05	Pprint	0	83.06	82.16	41.53	0
Double-stranded RNA-binding domain (dsRBD)(1)	RNABindR v2.0	86.21	72.73	74.54	79.47	0.42	NAPS	41.38	63.1	60.19	52.24	0.03
EF-Tu/eEF-1alpha/eIF2-gamma C-terminal domain(1)	BindN+	91.3	76.7	77.53	84	0.35	NAPS	39.13	68.32	66.67	53.72	0.04
EV matrix protein(1)	Pprint	50	87.6	86.4	68.8	0.19	NAPS	25	85.95	84	55.48	0.05
Elongation factors(1)	BindN+	91.3	76.7	77.53	84	0.35	NAPS	39.13	68.32	66.67	53.72	0.04
Eukaryotic type KH-domain (KH-domain type I)(1)	RNAProB	64.71	91.43	86.21	78.07	0.56	BindN	41.18	71.43	65.52	56.31	0.11
Formyltransferase(1)	Pprint	95.65	80.76	81.85	88.21	0.46	NAPS	52.17	68.04	66.88	60.11	0.11
Fungal ribonucleases(1)	BindN+	58.33	81.52	78.85	69.92	0.3	RNAProB	0	96.74	85.58	48.37	0
G proteins(1)	BindN+	91.3	76.7	77.53	84	0.35	NAPS	39.13	68.32	66.67	53.72	0.04
GAD domain(1)	Pprint	93.33	84.07	84.79	88.7	0.5	NAPS	40	71.3	68.89	55.65	0.07
Hut operon positive regulatory protein HutP(1)	BindN+	78.57	81.95	81.63	80.26	0.42	RNAProB	7.14	87.22	79.59	47.18	0
L15e(1)	BindN+	96.67	63.46	78.87	80.06	0.63	RNAProB	24.44	91.35	60.31	57.89	0.21
L23p(1)	BindN+	88.24	87.5	87.65	87.87	0.68	RNABindR v2.0	82.35	42.19	50.62	62.27	0.21
L30e/L7ae ribosomal proteins(1)	RNAProB	61.9	96.81	90.43	79.36	0.66	BindN	33.33	88.3	78.26	60.81	0.23
La domain(1)	RNABindR v2.0	90	76.92	77.65	83.46	0.35	BindN	20	76.92	73.74	48.46	0
NF-kappa-B/REL/DORSAL transcription factors, C-terminal domain(1)	BindN+	100	83.16	84.03	91.58	0.45	BindN	62.5	77.44	76.68	69.97	0.2
NSP3 homodimer(1)	BindN+	93.75	89.86	90.26	91.81	0.65	NAPS	43.75	76.81	73.38	60.28	0.14
Nop domain(1)	RNABindR v2.0	100	70	71.13	85	0.28	BindN	11.11	81.74	79.08	46.42	0
PAZ domain(1)	BindN+	100	78.3	80.83	89.15	0.54	Pprint	64.29	63.21	63.33	63.75	0.18
PIWI domain(1)	RNABindR v2.0	79.17	72.24	72.66	75.7	0.27	Pprint	20.83	82.75	78.99	51.79	0.02
PUA domain(1)	Pprint	91.89	79.4	80.92	85.65	0.51	NAPS	48.65	68.16	65.79	58.41	0.12
Pleiotropic translational regulator Hfq(1)	Pprint	80	81.82	81.67	80.91	0.4	BindN	0	81.82	75	40.91	0
Poly A polymerase C-terminal region-like(1)	RNABindR v2.0	75	78.11	78.07	76.56	0.14	NAPS	25	62.43	61.99	43.72	0
Poly(A) polymerase, PAP(1)	RNABindR v2.0	70	76.75	76.49	73.38	0.21	BindN	15	84.17	81.5	49.59	0
Post formyltransferase domain(1)	Pprint	95.65	80.76	81.85	88.21	0.46	NAPS	52.17	68.04	66.88	60.11	0.11
Prokaryotic ribosomal protein L17(1)	BindN	78.26	76.06	76.92	77.16	0.53	RNAProB	8.7	91.55	58.97	50.12	0
Prokaryotic type KH domain (KH-domain type II)(3)	RNABindR v2.0	91.35	50.28	54.9	70.82	0.26	BindN	28.79	75.7	70.84	52.24	0.04
Pseudouridine synthase II TruB(1)	Pprint	91.89	79.4	80.92	85.65	0.51	NAPS	48.65	68.16	65.79	58.41	0.12
Pumilio repeat(1)	BindN+	100	91.54	92.08	95.77	0.64	BindN	18.18	84.64	80.35	51.41	0.02
RNA bacteriophage capsid protein(1)	BindN+	80	84.87	84.5	82.44	0.43	NAPS	30	78.99	75.19	54.49	0.06
RNA-dependent RNA-polymerase(3)	RNABindR v2.0	53.19	82.04	81.04	67.62	0.18	NAPS	44.4	72.33	71.29	58.37	0.07
RNB domain-like(1)	RNABindR v2.0	61.76	70.61	70.17	66.19	0.15	RNAProB	5.88	90.15	86.02	48.02	0
RNase III catalytic domain-like(1)	RNABindR v2.0	86.21	72.73	74.54	79.47	0.42	NAPS	41.38	63.1	60.19	52.24	0.03
RNase Z-like(1)	RNABindR v2.0	72.73	65.2	65.47	68.97	0.15	NAPS	9.09	75.68	73.29	42.39	0
Rel/Dorsal transcription factors, DNA-binding domain(1)	BindN+	100	83.16	84.03	91.58	0.45	BindN	62.5	77.44	76.68	69.97	0.2
Rhabdovirus nucleocapsid protein(1)	RNABindR v2.0	88.24	87.38	87.41	87.81	0.41	RNAProB	11.76	96.53	93.11	54.15	0.09
Rho termination factor, N-terminal domain(1)	RNAProB	100	97.25	97.46	98.62	0.85	NAPS	33.33	66.06	63.56	49.7	0
Ribonuclease PH domain-like(2)	RNABindR v2.0	95.45	76.18	76.69	85.82	0.23	RNAProB	9.09	96.04	93.84	52.56	0.08
Ribosomal protein L1(10)	BindN+	84.65	73.62	76.35	79.14	0.5	RNAProB	45.96	85.76	78.15	65.86	0.34
Ribosomal protein L10(2)	RNABindR v2.0	98.72	58.55	67.94	78.63	0.49	BindN	47.44	86.37	78.1	66.9	0.42
Ribosomal protein L10e(1)	BindN+	84.62	71.9	75	78.26	0.49	NAPS	58.97	64.46	63.12	61.71	0.2
Ribosomal protein L11, C-terminal domain(1)	BindN+	80.95	79.59	80	80.27	0.57	BindN	19.05	91.84	70	55.45	0.16
Ribosomal protein L13(1)	BindN+	94.29	72.9	78.17	83.59	0.58	RNABindR v2.0	97.14	31.78	47.89	64.46	0.29
Ribosomal protein L14(1)	BindN+	87.1	62.38	68.18	74.74	0.42	NAPS	54.84	65.35	62.88	60.09	0.18
Ribosomal protein L18 and S11(2)	BindN+	90.18	75.42	77.77	82.8	0.57	Pprint	77.11	53.17	57.34	65.14	0.28
Ribosomal protein L19(2)	BindN+	84.6	69.06	74.66	76.83	0.48	RNAProB	29.84	84.64	73.76	57.24	0.12
Ribosomal protein L19 (L19e)(1)	BindN+	91.94	69.14	79.02	80.54	0.61	RNABindR v2.0	96.77	23.46	55.24	60.11	0.28
Ribosomal protein L20(1)	BindN+	91.84	69.12	78.63	80.48	0.61	RNAProB	20.41	92.65	62.39	56.53	0.19
Ribosomal protein L21p(1)	Pprint	93.75	68.24	72.28	81	0.46	RNAProB	6.25	94.12	80.2	50.19	0.01
Ribosomal protein L22(2)	BindN+	85.97	73.44	77.84	79.71	0.57	RNAProB	30.33	93.01	71.19	61.67	0.3
Ribosomal protein L24e(1)	BindN+	100	61.9	69.81	80.95	0.5	RNAProB	9.09	100	81.13	54.55	0.27
Ribosomal protein L25-like(2)	RNABindR v2.0	96.43	79.19	81.25	87.81	0.54	NAPS	58.62	69.16	68.1	63.89	0.19
Ribosomal protein L28(1)	BindN	82.14	63.93	69.66	73.03	0.43	RNAProB	21.43	90.16	68.54	55.8	0.16
Ribosomal protein L29 (L29p)(2)	RNABindR v2.0	82.52	59.23	64.03	70.88	0.34	BindN	32.16	73.84	65.14	53.01	0.06
Ribosomal protein L3(10)	BindN+	86.62	72.93	78.79	79.78	0.55	NAPS	56.29	66.95	63.73	61.62	0.22
Ribosomal protein L30p/L7e(2)	BindN+	89.19	76.65	80.82	82.91	0.62	NAPS	51.75	71.48	65.43	61.61	0.23
Ribosomal protein L31e(1)	BindN+	88	75.44	79.27	81.72	0.59	BindN	48	82.46	71.95	65.23	0.32
Ribosomal protein L31p(1)	BindN+	50	85.42	84	67.71	0.19	BindN	0	83.33	80	41.66	0
Ribosomal protein L32e(1)	BindN+	100	82.28	90.14	91.14	0.82	NAPS	57.14	70.89	64.79	64.02	0.28
Ribosomal protein L32p(1)	Pprint	76.92	90.91	84.75	83.91	0.69	NAPS	46.15	66.67	57.63	56.41	0.13
Ribosomal protein L35p(1)	BindN+	87.1	60.61	73.44	73.85	0.49	RNAProB	3.23	100	53.12	51.62	0.13
Ribosomal protein L37ae(1)	BindN+	100	54.39	64.38	77.19	0.46	NAPS	62.5	50.88	53.42	56.69	0.11
Ribosomal protein L4(2)	BindN+	89.73	59.66	75.02	74.69	0.53	RNABindR v2.0	94.28	27.22	58.2	60.75	0.24
Ribosomal protein L44e(1)	BindN	68.09	71.11	69.57	69.6	0.39	RNABindR v2.0	97.87	4.44	52.17	51.16	0.07
Ribosomal protein L5(1)	BindN+	89.36	81.72	84.29	85.54	0.68	NAPS	63.83	76.34	72.14	70.09	0.39
Ribosomal protein L6(4)	BindN+	80.62	76.87	77.55	78.74	0.4	NAPS	54.62	69.39	67.18	62.01	0.15
Ribosomal protein L9 C-domain(1)	BindN+	66.67	86.86	85.62	76.77	0.35	RNAProB	0	94.16	88.36	47.08	0
Ribosomal protein L9 N-domain(1)	BindN+	66.67	86.86	85.62	76.77	0.35	RNAProB	0	94.16	88.36	47.08	0
Ribosomal protein S10(1)	RNAProB	82.14	87.32	85.86	84.73	0.67	BindN	42.86	78.87	68.69	60.87	0.22
Ribosomal protein S13(1)	BindN+	100	70.79	79.2	85.4	0.64	NAPS	63.89	52.81	56	58.35	0.15
Ribosomal protein S14(1)	BindN+	90.91	57.89	70	74.4	0.48	RNABindR v2.0	100	10.53	43.33	55.27	0.2
Ribosomal protein S18(1)	Pprint	100	56.45	63.01	78.22	0.4	NAPS	63.64	50	52.05	56.82	0.1
Ribosomal protein S2(2)	RNAProB	62.5	94.09	81.33	78.3	0.49	NAPS	65.62	66.17	67.13	65.9	0.27
Ribosomal protein S20(1)	BindN+	83.33	69.84	74.75	76.59	0.51	RNAProB	25	96.83	70.71	60.91	0.33
Ribosomal protein S3 C-terminal domain(1)	RNAProB	75.86	96.07	93.24	85.97	0.72	BindN	48.28	79.78	75.36	64.03	0.23
Ribosomal protein S4(1)	BindN+	94.55	72.55	78.37	83.55	0.59	NAPS	56.36	55.56	55.77	55.96	0.11
Ribosomal protein S6(1)	BindN+	66.67	91.3	89.11	78.98	0.48	Pprint	55.56	82.61	80.2	69.09	0.27
Ribosomal protein S7(1)	RNAProB	65.52	97.62	91.61	81.57	0.71	Pprint	96.55	34.13	45.81	65.34	0.27
Ribosomal protein S8(1)	BindN+	83.33	74.07	76.09	78.7	0.49	NAPS	60	60.19	60.14	60.09	0.17
Ribosomal proteins L15p and L18e(2)	BindN+	87.44	75.03	79.75	81.23	0.61	NAPS	60.67	65.56	63.6	63.12	0.27
Ribosomal proteins L24p and L21e(2)	BindN+	96.69	68.66	80.75	82.67	0.66	RNABindR v2.0	96.59	17.25	50.59	56.92	0.22
Ribosome complexes(4)	BindN+	88.94	73.77	78.99	81.35	0.6	NAPS	66.44	67.6	66.15	67.02	0.33
Ribotoxin(1)	BindN+	90	67.63	69.13	78.81	0.3	RNABindR v2.0	20	80.58	76.51	50.29	0
RoRNP C-terminal domain-like(1)	BindN+	73.68	94.5	93.01	84.09	0.58	RNAProB	39.47	83.3	80.15	61.38	0.15
SRP19(1)	RNAProB	86.67	95.96	94.74	91.31	0.78	BindN	60	70.71	69.3	65.35	0.22
Seryl-tRNA synthetase (SerRS)(1)	RNAProB	100	98.37	98.39	99.19	0.57	NAPS	100	67.21	67.47	83.6	0.13
Signal peptide-binding domain(1)	BindN+	80	80.33	80.26	80.16	0.52	RNAProB	0	98.36	78.95	49.18	0
Sm motif of small nuclear ribonucleoproteins, SNRNP(1)	RNAProB	83.33	93.94	93.06	88.63	0.65	BindN+	0	87.88	80.56	43.94	0
Small subunit(1)	RNAProB	85.19	90.32	89.4	87.75	0.69	NAPS	44.44	66.13	62.25	55.28	0.08
TGS domain(1)	Pprint	72.22	83.97	83.31	78.09	0.33	NAPS	41.67	68.6	67.08	55.13	0.05
TRAM domain(1)	RNABindR v2.0	84.09	73.8	74.88	78.94	0.38	RNAProB	0	98.93	88.52	49.47	0
TROVE domain-like(1)	BindN+	73.68	94.5	93.01	84.09	0.58	RNAProB	39.47	83.3	80.15	61.38	0.15
Tandem AAA-ATPase domain(2)	RNABindR v2.0	80.95	70	70.59	75.47	0.24	BindN	33.33	83.51	80.82	58.42	0.1
Threonyl-tRNA synthetase (ThrRS), second 'additional' domain(1)	Pprint	72.22	83.97	83.31	78.09	0.33	NAPS	41.67	68.6	67.08	55.13	0.05
Tombusvirus P19 core protein, VP19(1)	RNABindR v2.0	68.75	87.62	85.12	78.19	0.48	NAPS	37.5	70.48	66.12	53.99	0.06
Translational machinery components(1)	BindN+	93.18	80.72	85.04	86.95	0.71	RNAProB	45.45	89.16	74.02	67.31	0.39
Tymoviridae-like VP(1)	RNAProB	93.33	93.64	93.62	93.48	0.69	BindN	0	75.14	69.15	37.57	0
U2A'-like(1)	BindN+	100	99.38	99.38	99.69	0.7	RNABindR v2.0	100	73.91	74.07	86.95	0.13
ValRS/IleRS/LeuRS editing domain(1)	RNAProB	93.33	95.76	95.64	94.55	0.69	BindN	40	84.29	82.12	62.15	0.14
Z-DNA binding domain(1)	RNABindR v2.0	100	78.18	80.65	89.09	0.54	BindN	71.43	69.09	69.35	70.26	0.27
dsRNA phage RNA-dependent RNA-polymerase(1)	BindN+	70.83	87.5	86.9	79.16	0.31	RNAProB	12.5	96.25	93.22	54.38	0.08
mRNA cap methylase(1)	RNABindR v2.0	100	91.79	92.04	95.9	0.51	NAPS	33.33	76.43	75.09	54.88	0.04
tRNA-guanine transglycosylase(1)	RNABindR v2.0	81.48	69.63	70.48	75.56	0.28	Pprint	44.44	72.49	70.48	58.46	0.1
tRNA-intron endonuclease catalytic domain-like(2)	BindN+	69.23	89.83	88.96	79.53	0.36	RNAProB	15.38	87.46	84.42	51.42	0.02
Distance cutoff : ≤ 6Å
Fold	Best method	Sensitivity	Specificity	Accuracy1	Accuracy2	MCC	Lowest accuracy method	Sensitivity	Specificity	Accuracy1	Accuracy2	MCC
Adenine nucleotide alpha hydrolase-like(7)	Pprint	65.78	86.09	83.5	75.93	0.45	BindN	25.56	82.96	74.34	54.26	0.08
Alpha-L RNA-binding motif(1)	Pprint	97.73	66.67	79.81	82.2	0.65	NAPS	61.36	62.5	62.02	61.93	0.24
Alpha-lytic protease prodomain-like(3)	RNABindR v2.0	86.63	54.69	61.67	70.66	0.34	BindN	27.41	75.58	65.21	51.49	0.03
An anticodon-binding domain of class I aminoacyl-tRNA synthetases(1)	Pprint	81.19	88.28	86.75	84.73	0.65	BindN	23.76	78.2	66.45	50.98	0.02
Anticodon-binding domain of a subclass of class I aminoacyl-tRNA synthetases(3)	Pprint	65.12	84.59	81.33	74.85	0.44	BindN	26.93	84.82	75.19	55.87	0.11
Anticodon-binding domain-like(2)	Pprint	53.89	86.46	84.5	70.18	0.3	NAPS	35.27	69.84	67.28	52.56	0.04
Bacillus chorismate mutase-like(1)	RNAProB	46.67	97.65	84.35	72.16	0.56	BindN	23.33	87.06	70.43	55.2	0.13
Barstar-like(1)	Pprint	90.53	93.62	91.55	92.08	0.82	NAPS	51.58	78.72	60.56	65.15	0.29
Class II aaRS and biotin synthetases(5)	Pprint	63.08	85.98	83.98	74.53	0.36	NAPS	41.13	69.31	66.26	55.22	0.06
Common fold of diphtheria toxin/transcription factors/cytochrome f(1)	BindN+	60.53	84.36	81.47	72.44	0.36	NAPS	42.11	74.18	70.29	58.15	0.12
DCoH-like(1)	Pprint	80.95	88.02	87.01	84.48	0.59	BindN	28.57	82.83	75.04	55.7	0.1
DNA/RNA polymerases(4)	RNABindR v2.0	46.84	85.3	82.04	66.07	0.24	RNAProB	17.04	95.55	88.66	56.29	0.11
DNA/RNA-binding 3-helical bundle(6)	RNABindR v2.0	75.02	71.34	73.52	73.19	0.41	BindN	36.63	78.22	66.9	57.43	0.15
EV matrix protein(1)	Pprint	40	88.7	84.8	64.35	0.23	RNAProB	10	90.43	84	50.22	0
Elongation factor/aminomethyltransferase common domain(1)	BindN+	68.42	79.6	78.02	74.01	0.38	NAPS	29.82	67.53	62.22	48.67	0
Eukaryotic type KH-domain (KH-domain type I)(1)	RNAProB	50	100	80.46	75	0.62	NAPS	44.12	67.92	58.62	56.02	0.12
FMT C-terminal domain-like(1)	Pprint	93.88	87.92	88.85	90.9	0.69	NAPS	46.94	69.06	65.61	58	0.12
Ferredoxin-like(8)	RNABindR v2.0	71.01	73.25	73.45	72.13	0.38	BindN	31.63	82.38	70.41	57.01	0.15
Flavodoxin-like(1)	RNAProB	82.35	96.53	94.49	89.44	0.78	NAPS	55.88	65.84	64.41	60.86	0.16
Formyltransferase(1)	Pprint	93.88	87.92	88.85	90.9	0.69	NAPS	46.94	69.06	65.61	58	0.12
Glucocorticoid receptor-like (2)	Pprint	87.55	68.45	78.9	78	0.56	RNAProB	8.79	100	52.8	54.39	0.2
Hut operon positive regulatory protein HutP(1)	BindN+	51.61	83.62	76.87	67.62	0.34	RNAProB	12.9	87.93	72.11	50.42	0.01
IF3-like(1)	Pprint	38.46	84.13	82.88	61.3	0.1	BindN	15.38	80.43	78.65	47.91	0
Immunoglobulin-like beta-sandwich(1)	BindN+	60.53	84.36	81.47	72.44	0.36	NAPS	42.11	74.18	70.29	58.15	0.12
L21p-like(1)	Pprint	76.47	76.12	76.24	76.3	0.5	RNAProB	14.71	98.51	70.3	56.61	0.26
L28p-like(2)	Pprint	65.3	78.31	71.83	71.8	0.33	NAPS	42.08	66.19	60.53	54.14	0.08
L35p-like(1)	BindN	65.45	100	70.31	82.72	0.46	NAPS	56.36	33.33	53.12	44.84	0
LEM/SAP HeH motif(1)	Pprint	80.95	80.41	80.51	80.68	0.51	BindN	23.81	78.35	68.64	51.08	0.02
Leucine-rich repeat, LRR (right-handed beta-alpha superhelix)(1)	Pprint	100	81.53	82.1	90.77	0.35	NAPS	40	73.89	72.84	56.95	0.05
Long alpha-hairpin(3)	RNABindR v2.0	86.32	73.59	75.44	79.96	0.43	NAPS	54.1	71.48	65.42	62.79	0.21
MbtH/L9 domain-like(1)	RNABindR v2.0	91.67	58.2	63.7	74.94	0.37	RNAProB	0	93.44	78.08	46.72	0
Metallo-hydrolase/oxidoreductase(1)	BindN	48.39	82.25	78.83	65.32	0.23	NAPS	16.13	75.36	69.38	45.74	0
Microbial ribonucleases(2)	BindN+	51.19	75.96	70.44	63.58	0.24	NAPS	32.44	80.12	69.91	56.28	0.13
MutS N-terminal domain-like(2)	RNABindR v2.0	50	83.7	80.19	66.85	0.26	BindN	21.88	80.8	74.68	51.34	0.02
NSP3 homodimer(1)	Pprint	80	89.47	87.01	84.73	0.67	NAPS	35	78.07	66.88	56.53	0.13
Nop domain(1)	RNABindR v2.0	77.78	73.11	73.64	75.44	0.34	BindN	18.52	82.08	74.9	50.3	0
Nucleoplasmin-like/VP (viral coat and capsid proteins)(3)	RNAProB	25.73	95.91	91.21	60.82	0.23	BindN	10.53	78.96	72.82	44.74	0
Nucleotidyltransferase(3)	RNABindR v2.0	58.72	77.82	76.46	68.27	0.23	Pprint	22.82	83.06	78.4	52.94	0.04
OB-fold(9)	Pprint	62.55	79.93	78.66	71.24	0.4	NAPS	49.83	68.35	64.89	59.09	0.15
P-loop containing nucleoside triphosphate hydrolases(3)	RNABindR v2.0	73.69	72.2	72.29	72.94	0.3	NAPS	41.52	69.91	66.61	55.71	0.07
PABP domain-like(1)	BindN+	79.22	87.5	82.05	83.36	0.64	RNAProB	19.48	100	47.01	59.74	0.28
PAP/OAS1 substrate-binding domain(2)	RNABindR v2.0	66.66	77.33	76.39	71.98	0.28	BindN	23.56	82.68	77.54	53.12	0.04
PUA domain-like(1)	Pprint	82.54	84.65	84.21	83.59	0.6	NAPS	38.1	67.22	61.18	52.66	0.05
Poly A polymerase C-terminal region-like(1)	RNABindR v2.0	42.86	78.82	76.61	60.84	0.12	BindN+	4.76	90.97	85.67	47.87	0
Prokaryotic ribosomal protein L17(1)	RNABindR v2.0	93.24	65.12	82.91	79.18	0.63	RNAProB	9.46	93.02	40.17	51.24	0.04
Pseudouridine synthase(1)	Pprint	82.54	84.65	84.21	83.59	0.6	NAPS	38.1	67.22	61.18	52.66	0.05
RL5-like(1)	Pprint	86.84	78.12	82.86	82.48	0.65	NAPS	51.32	79.69	64.29	65.5	0.32
RNA bacteriophage capsid protein(1)	BindN+	60	87.16	82.95	73.58	0.43	RNAProB	15	93.58	81.4	54.29	0.12
RNase III domain-like(1)	RNABindR v2.0	83.93	81.88	82.41	82.91	0.6	NAPS	42.86	64.38	58.8	53.62	0.07
RRF/tRNA synthetase additional domain-like(2)	Pprint	63.79	85.75	82.11	74.78	0.44	NAPS	36.41	69.8	64.23	53.11	0.05
Reductase/isomerase/elongation factor common domain(3)	BindN+	73.59	85.79	80.63	79.69	0.56	NAPS	42.1	72.68	61.11	57.39	0.15
Restriction endonuclease-like(2)	RNABindR v2.0	50	83.7	80.19	66.85	0.26	BindN	21.88	80.8	74.68	51.34	0.02
Rhabdovirus nucleoprotein-like(1)	RNABindR v2.0	67.39	90.67	88.12	79.03	0.5	RNAProB	6.52	96.53	86.7	51.52	0.05
Ribonuclease H-like motif(3)	RNABindR v2.0	74.86	68.97	71.85	71.92	0.39	Pprint	54.43	69.78	69.9	62.1	0.25
Ribonuclease PH domain 2-like(2)	RNABindR v2.0	49.84	77.48	76.27	63.66	0.18	RNAProB	6.89	96.31	89.21	51.6	0.07
Ribosomal protein L1(5)	Pprint	88.04	66.7	76.18	77.37	0.54	NAPS	53.55	72.01	63.12	62.78	0.25
Ribosomal protein L10(1)	Pprint	76.92	81.25	79.31	79.09	0.58	BindN	15.38	100	62.07	57.69	0.3
Ribosomal protein L13(1)	Pprint	90.54	72.06	81.69	81.3	0.64	NAPS	48.65	66.18	57.04	57.42	0.15
Ribosomal protein L14(1)	Pprint	94.23	43.75	63.64	68.99	0.41	RNABindR v2.0	80.77	31.25	50.76	56.01	0.13
Ribosomal protein L19 (L19e)(1)	Pprint	94.06	71.43	87.41	82.75	0.69	NAPS	59.41	76.19	64.34	67.8	0.32
Ribosomal protein L22(2)	Pprint	92.96	72.69	83.72	82.83	0.68	RNAProB	23.98	96.16	56.34	60.06	0.26
Ribosomal protein L25-like(3)	Pprint	70.24	83.84	81.03	77.04	0.5	NAPS	44.13	70.63	64.86	57.38	0.13
Ribosomal protein L30p/L7e(2)	BindN+	74.45	86.38	81.23	80.41	0.62	NAPS	47.06	75.91	61.86	61.48	0.24
Ribosomal protein L31e(1)	RNABindR v2.0	93.18	65.79	80.49	79.49	0.62	BindN	38.64	86.84	60.98	62.74	0.29
Ribosomal protein L4(1)	Pprint	87.94	90.48	89.02	89.21	0.78	NAPS	39.01	85.71	58.94	62.36	0.27
Ribosomal protein L6(4)	Pprint	90.62	67.8	74.22	79.21	0.53	NAPS	37.92	69.05	60.21	53.48	0.07
Ribosomal protein L9 C-domain(1)	RNABindR v2.0	91.67	58.2	63.7	74.94	0.37	RNAProB	0	93.44	78.08	46.72	0
Ribosomal protein S3 C-terminal domain(1)	RNAProB	58.33	99.37	89.86	78.85	0.7	BindN	35.42	79.25	69.08	57.34	0.14
Ribosomal protein S5 domain 2-like(3)	RNABindR v2.0	63.43	73.88	77.09	68.66	0.32	RNAProB	19.18	97.01	83.1	58.09	0.21
Ribosomal protein S7(1)	RNAProB	44	100	81.94	72	0.59	NAPS	62	60.95	61.29	61.48	0.22
Ribosomal protein S8(1)	RNAProB	47.37	95.06	75.36	71.22	0.5	NAPS	47.37	58.02	53.62	52.7	0.05
Ribosomal proteins L15p and L18e(2)	Pprint	88.03	87.45	87.97	87.74	0.74	RNAProB	19.41	100	48.48	59.71	0.28
Ribosomal proteins S24e, L23 and L15e(2)	Pprint	90.62	88.73	91.4	89.68	0.79	RNAProB	23.19	100	53.28	61.6	0.32
Ribosome and ribosomal fragments(5)	BindN+	72.95	85.28	77.68	79.11	0.56	NAPS	51.99	69.24	58.91	60.62	0.2
Rubredoxin-like(3)	Pprint	84.73	72.23	80.79	78.47	0.61	RNAProB	13.32	100	45.14	56.66	0.23
S-adenosyl-L-methionine-dependent methyltransferases(2)	RNABindR v2.0	69.65	86.81	84.71	78.22	0.52	BindN	33.11	82.63	74.97	57.87	0.14
S13-like H2TH domain(1)	BindN+	82.54	83.87	83.2	83.21	0.66	NAPS	58.73	54.84	56.8	56.78	0.14
SH3-like barrel(5)	BindN+	74.74	80.96	78.92	77.85	0.54	NAPS	50.47	66.23	58.58	58.35	0.16
SRP19(1)	Pprint	96.3	72.41	78.07	84.35	0.59	BindN	59.26	74.71	71.05	66.98	0.31
Signal peptide-binding domain(1)	Pprint	96	72.55	80.26	84.28	0.64	RNAProB	0	98.04	65.79	49.02	0
Sm-like fold(2)	RNAProB	40.35	100	88.06	70.17	0.59	BindN	7.89	85.48	69.58	46.69	0
Spectrin repeat-like(1)	Pprint	83.33	93.94	86.87	88.63	0.74	RNAProB	16.67	100	44.44	58.34	0.25
TIM beta/alpha-barrel(1)	RNABindR v2.0	76.92	72.84	73.4	74.88	0.36	Pprint	38.46	72.84	68.09	55.65	0.09
Tombusvirus P19 core protein, VP19(1)	BindN+	70.59	79.31	76.86	74.95	0.47	NAPS	26.47	67.82	56.2	47.14	0
ValRS/IleRS/LeuRS editing domain(1)	Pprint	76.67	94.07	92.37	85.37	0.63	BindN	27.78	84.28	78.74	56.03	0.1
alpha-alpha superhelix(2)	RNABindR v2.0	74.28	82.86	81.57	78.57	0.46	BindN	23.95	83.39	74.86	53.67	0.07
alpha/beta-Hammerhead(1)	BindN+	64.94	79.52	72.5	72.23	0.45	NAPS	50.65	67.47	59.38	59.06	0.18
beta-Grasp (ubiquitin-like)(1)	Pprint	69.32	88.79	86.12	79.06	0.51	NAPS	39.77	69.26	65.21	54.52	0.07
dsRBD-like(1)	RNABindR v2.0	83.93	81.88	82.41	82.91	0.6	NAPS	42.86	64.38	58.8	53.62	0.07
vWA-like(1)	BindN+	47.44	96.01	88.85	71.72	0.5	BindN	33.33	82.48	75.24	57.91	0.14
						Superfamily
Superfamily	Best method	Sensitivity	Specificity	Accuracy1	Accuracy2	MCC	Lowest accuracy method	Sensitivity	Specificity	Accuracy1	Accuracy2	MCC
Winged helix DNA-binding domain(4)	RNABindR v2.0	73.39	81.86	80.46	77.63	0.46	RNAProB	19.13	91.62	79.42	55.38	0.15
ARM repeat(1)	RNABindR v2.0	89.58	81.91	82.99	85.75	0.55	BindN	14.58	84.3	74.49	49.44	0
Alpha-L RNA-binding motif(1)	Pprint	97.73	66.67	79.81	82.2	0.65	NAPS	61.36	62.5	62.02	61.93	0.24
An anticodon-binding domain of class I aminoacyl-tRNA synthetases(1)	Pprint	81.19	88.28	86.75	84.73	0.65	BindN	23.76	78.2	66.45	50.98	0.02
Anticodon-binding domain of a subclass of class I aminoacyl-tRNA synthetases(3)	Pprint	65.12	84.59	81.33	74.85	0.44	BindN	26.93	84.82	75.19	55.87	0.11
Arginyl-tRNA synthetase (ArgRS), N-terminal 'additional' domain(1)	Pprint	58.26	82.72	78.09	70.49	0.37	NAPS	33.04	70.33	63.26	51.69	0.03
C-terminal domain of ProRS(1)	Pprint	38.46	84.13	82.88	61.3	0.1	BindN	15.38	80.43	78.65	47.91	0
Class II aaRS ABD-related(2)	Pprint	53.89	86.46	84.5	70.18	0.3	NAPS	35.27	69.84	67.28	52.56	0.04
Class II aaRS and biotin synthetases(5)	Pprint	63.08	85.98	83.98	74.53	0.36	NAPS	41.13	69.31	66.26	55.22	0.06
DNA/RNA polymerases(4)	RNABindR v2.0	46.84	85.3	82.04	66.07	0.24	RNAProB	17.04	95.55	88.66	56.29	0.11
E set domains(1)	BindN+	60.53	84.36	81.47	72.44	0.36	NAPS	42.11	74.18	70.29	58.15	0.12
EF-Tu/eEF-1alpha/eIF2-gamma C-terminal domain(1)	BindN+	68.42	79.6	78.02	74.01	0.38	NAPS	29.82	67.53	62.22	48.67	0
EV matrix protein(1)	Pprint	40	88.7	84.8	64.35	0.23	RNAProB	10	90.43	84	50.22	0
Eukaryotic type KH-domain (KH-domain type I)(1)	RNAProB	50	100	80.46	75	0.62	NAPS	44.12	67.92	58.62	56.02	0.12
Formyltransferase(1)	Pprint	93.88	87.92	88.85	90.9	0.69	NAPS	46.94	69.06	65.61	58	0.12
GAD domain-like(1)	Pprint	80.95	88.02	87.01	84.48	0.59	BindN	28.57	82.83	75.04	55.7	0.1
Glucocorticoid receptor-like (2)	Pprint	87.55	68.45	78.9	78	0.56	RNAProB	8.79	100	52.8	54.39	0.2
Hut operon positive regulatory protein HutP(1)	BindN+	51.61	83.62	76.87	67.62	0.34	RNAProB	12.9	87.93	72.11	50.42	0.01
L domain-like(1)	Pprint	100	81.53	82.1	90.77	0.35	NAPS	40	73.89	72.84	56.95	0.05
L21p-like(1)	Pprint	76.47	76.12	76.24	76.3	0.5	RNAProB	14.71	98.51	70.3	56.61	0.26
L28p-like(2)	Pprint	65.3	78.31	71.83	71.8	0.33	NAPS	42.08	66.19	60.53	54.14	0.08
L30e-like(1)	RNAProB	46.67	97.65	84.35	72.16	0.56	BindN	23.33	87.06	70.43	55.2	0.13
L35p-like(1)	BindN	65.45	100	70.31	82.72	0.46	NAPS	56.36	33.33	53.12	44.84	0
L9 N-domain-like(1)	RNABindR v2.0	91.67	58.2	63.7	74.94	0.37	RNAProB	0	93.44	78.08	46.72	0
Metallo-hydrolase/oxidoreductase(1)	BindN	48.39	82.25	78.83	65.32	0.23	NAPS	16.13	75.36	69.38	45.74	0
Microbial ribonucleases(2)	BindN+	51.19	75.96	70.44	63.58	0.24	NAPS	32.44	80.12	69.91	56.28	0.13
NSP3 homodimer(1)	Pprint	80	89.47	87.01	84.73	0.67	NAPS	35	78.07	66.88	56.53	0.13
Nop domain(1)	RNABindR v2.0	77.78	73.11	73.64	75.44	0.34	BindN	18.52	82.08	74.9	50.3	0
Nucleic acid-binding proteins(9)	Pprint	62.55	79.93	78.66	71.24	0.4	NAPS	49.83	68.35	64.89	59.09	0.15
Nucleotidyltransferase(3)	RNABindR v2.0	58.72	77.82	76.46	68.27	0.23	Pprint	22.82	83.06	78.4	52.94	0.04
Nucleotidylyl transferase(7)	Pprint	65.78	86.09	83.5	75.93	0.45	BindN	25.56	82.96	74.34	54.26	0.08
P-loop containing nucleoside triphosphate hydrolases(3)	RNABindR v2.0	73.69	72.2	72.29	72.94	0.3	NAPS	41.52	69.91	66.61	55.71	0.07
PAP/OAS1 substrate-binding domain(2)	RNABindR v2.0	66.66	77.33	76.39	71.98	0.28	BindN	23.56	82.68	77.54	53.12	0.04
PAZ domain(1)	BindN+	61.29	79.78	75	70.53	0.39	NAPS	41.94	65.17	59.17	53.55	0.06
PUA domain-like(1)	Pprint	82.54	84.65	84.21	83.59	0.6	NAPS	38.1	67.22	61.18	52.66	0.05
Poly A polymerase C-terminal region-like(1)	RNABindR v2.0	42.86	78.82	76.61	60.84	0.12	BindN+	4.76	90.97	85.67	47.87	0
Positive stranded ssRNA viruses(3)	RNAProB	25.73	95.91	91.21	60.82	0.23	BindN	10.53	78.96	72.82	44.74	0
Prokaryotic ribosomal protein L17(1)	RNABindR v2.0	93.24	65.12	82.91	79.18	0.63	RNAProB	9.46	93.02	40.17	51.24	0.04
Prokaryotic type KH domain (KH-domain type II)(3)	RNABindR v2.0	86.63	54.69	61.67	70.66	0.34	BindN	27.41	75.58	65.21	51.49	0.03
Pseudouridine synthase(1)	Pprint	82.54	84.65	84.21	83.59	0.6	NAPS	38.1	67.22	61.18	52.66	0.05
RL5-like(1)	Pprint	86.84	78.12	82.86	82.48	0.65	NAPS	51.32	79.69	64.29	65.5	0.32
RNA bacteriophage capsid protein(1)	BindN+	60	87.16	82.95	73.58	0.43	RNAProB	15	93.58	81.4	54.29	0.12
RNA-binding domain, RBD(4)	RNABindR v2.0	77.13	68.49	71.19	72.81	0.41	BindN	34.07	79.32	67.33	56.69	0.15
RNase III domain-like(1)	RNABindR v2.0	83.93	81.88	82.41	82.91	0.6	NAPS	42.86	64.38	58.8	53.62	0.07
Rhabdovirus nucleoprotein-like(1)	RNABindR v2.0	67.39	90.67	88.12	79.03	0.5	RNAProB	6.52	96.53	86.7	51.52	0.05
Rho N-terminal domain-like(1)	Pprint	80.95	80.41	80.51	80.68	0.51	BindN	23.81	78.35	68.64	51.08	0.02
Ribonuclease H-like(1)	RNABindR v2.0	71.43	73.94	73.67	72.69	0.3	Pprint	16.67	82.44	75.44	49.55	0
Ribonuclease PH domain 2-like(2)	RNABindR v2.0	49.84	77.48	76.27	63.66	0.18	RNAProB	6.89	96.31	89.21	51.6	0.07
Ribosomal protein L1(7)	Pprint	85.85	67.92	75.98	76.89	0.54	NAPS	50.79	72.91	62.14	61.85	0.23
Ribosomal protein L10(1)	Pprint	76.92	81.25	79.31	79.09	0.58	BindN	15.38	100	62.07	57.69	0.3
Ribosomal protein L11, C-terminal domain(1)	Pprint	82.86	82.86	82.86	82.86	0.66	BindN	17.14	94.29	55.71	55.72	0.18
Ribosomal protein L13(1)	Pprint	90.54	72.06	81.69	81.3	0.64	NAPS	48.65	66.18	57.04	57.42	0.15
Ribosomal protein L14(1)	Pprint	94.23	43.75	63.64	68.99	0.41	RNABindR v2.0	80.77	31.25	50.76	56.01	0.13
Ribosomal protein L16p/L10e(1)	BindN+	64.94	79.52	72.5	72.23	0.45	NAPS	50.65	67.47	59.38	59.06	0.18
Ribosomal protein L19 (L19e)(1)	Pprint	94.06	71.43	87.41	82.75	0.69	NAPS	59.41	76.19	64.34	67.8	0.32
Ribosomal protein L20(1)	BindN+	79.22	87.5	82.05	83.36	0.64	RNAProB	19.48	100	47.01	59.74	0.28
Ribosomal protein L22(2)	Pprint	92.96	72.69	83.72	82.83	0.68	RNAProB	23.98	96.16	56.34	60.06	0.26
Ribosomal protein L25-like(3)	Pprint	70.24	83.84	81.03	77.04	0.5	NAPS	44.13	70.63	64.86	57.38	0.13
Ribosomal protein L29 (L29p)(2)	RNABindR v2.0	79.47	73.62	76.06	76.55	0.53	BindN	37.36	80.84	62.06	59.09	0.21
Ribosomal protein L30p/L7e(2)	BindN+	74.45	86.38	81.23	80.41	0.62	NAPS	47.06	75.91	61.86	61.48	0.24
Ribosomal protein L31e(1)	RNABindR v2.0	93.18	65.79	80.49	79.49	0.62	BindN	38.64	86.84	60.98	62.74	0.29
Ribosomal protein L32e(1)	Pprint	90.53	93.62	91.55	92.08	0.82	NAPS	51.58	78.72	60.56	65.15	0.29
Ribosomal protein L4(1)	Pprint	87.94	90.48	89.02	89.21	0.78	NAPS	39.01	85.71	58.94	62.36	0.27
Ribosomal protein L6(4)	Pprint	90.62	67.8	74.22	79.21	0.53	NAPS	37.92	69.05	60.21	53.48	0.07
Ribosomal protein L9 C-domain(1)	RNABindR v2.0	91.67	58.2	63.7	74.94	0.37	RNAProB	0	93.44	78.08	46.72	0
Ribosomal protein S10(1)	RNAProB	62.75	100	80.81	81.38	0.67	BindN	39.22	85.42	61.62	62.32	0.28
Ribosomal protein S18(1)	Pprint	76	60.42	65.75	68.21	0.35	NAPS	56	50	52.05	53	0.06
Ribosomal protein S2(2)	Pprint	87.25	84.84	82.42	86.04	0.62	NAPS	59	73.83	66.55	66.41	0.28
Ribosomal protein S20(1)	Pprint	83.33	93.94	86.87	88.63	0.74	RNAProB	16.67	100	44.44	58.34	0.25
Ribosomal protein S3 C-terminal domain(1)	RNAProB	58.33	99.37	89.86	78.85	0.7	BindN	35.42	79.25	69.08	57.34	0.14
Ribosomal protein S5 domain 2-like(3)	RNABindR v2.0	63.43	73.88	77.09	68.66	0.32	RNAProB	19.18	97.01	83.1	58.09	0.21
Ribosomal protein S6(1)	RNAProB	47.83	88.46	79.21	68.14	0.38	Pprint	34.78	83.33	72.28	59.05	0.19
Ribosomal protein S7(1)	RNAProB	44	100	81.94	72	0.59	NAPS	62	60.95	61.29	61.48	0.22
Ribosomal protein S8(1)	RNAProB	47.37	95.06	75.36	71.22	0.5	NAPS	47.37	58.02	53.62	52.7	0.05
Ribosomal proteins L15p and L18e(2)	Pprint	88.03	87.45	87.97	87.74	0.74	RNAProB	19.41	100	48.48	59.71	0.28
Ribosomal proteins S24e, L23 and L15e(2)	Pprint	90.62	88.73	91.4	89.68	0.79	RNAProB	23.19	100	53.28	61.6	0.32
Ribosome and ribosomal fragments(5)	BindN+	72.95	85.28	77.68	79.11	0.56	NAPS	51.99	69.24	58.91	60.62	0.2
S-adenosyl-L-methionine-dependent methyltransferases(2)	RNABindR v2.0	69.65	86.81	84.71	78.22	0.52	BindN	33.11	82.63	74.97	57.87	0.14
S13-like H2TH domain(1)	BindN+	82.54	83.87	83.2	83.21	0.66	NAPS	58.73	54.84	56.8	56.78	0.14
SRP19(1)	Pprint	96.3	72.41	78.07	84.35	0.59	BindN	59.26	74.71	71.05	66.98	0.31
Signal peptide-binding domain(1)	Pprint	96	72.55	80.26	84.28	0.64	RNAProB	0	98.04	65.79	49.02	0
Sm-like ribonucleoproteins(2)	RNAProB	40.35	100	88.06	70.17	0.59	BindN	7.89	85.48	69.58	46.69	0
TGS-like(1)	Pprint	69.32	88.79	86.12	79.06	0.51	NAPS	39.77	69.26	65.21	54.52	0.07
TROVE domain-like(1)	BindN+	47.44	96.01	88.85	71.72	0.5	BindN	33.33	82.48	75.24	57.91	0.14
ThrRS/AlaRS common domain(1)	Pprint	69.32	88.79	86.12	79.06	0.51	NAPS	39.77	69.26	65.21	54.52	0.07
Tombusvirus P19 core protein, VP19(1)	BindN+	70.59	79.31	76.86	74.95	0.47	NAPS	26.47	67.82	56.2	47.14	0
Translation proteins(7)	BindN+	76.17	83.2	80.21	79.69	0.57	NAPS	48.1	69.14	59.58	58.62	0.17
Translation proteins SH3-like domain(4)	BindN+	78.11	81.25	79.9	79.68	0.58	RNAProB	17.71	98.22	53.91	57.96	0.19
Translational machinery components(2)	BindN+	66.79	83.62	75	75.2	0.52	RNAProB	30.39	97.8	66.27	64.09	0.39
ValRS/IleRS/LeuRS editing domain(1)	Pprint	76.67	94.07	92.37	85.37	0.63	BindN	27.78	84.28	78.74	56.03	0.1
Zn-binding ribosomal proteins(3)	Pprint	84.73	72.23	80.79	78.47	0.61	RNAProB	13.32	100	45.14	56.66	0.23
dsRNA-binding domain-like(1)	RNABindR v2.0	83.93	81.88	82.41	82.91	0.6	NAPS	42.86	64.38	58.8	53.62	0.07
p53-like transcription factors(1)	BindN+	60.53	84.36	81.47	72.44	0.36	NAPS	42.11	74.18	70.29	58.15	0.12
tRNA-binding arm(1)	RNAProB	88.89	99.72	99.46	94.31	0.89	NAPS	55.56	67.22	66.94	61.39	0.07
tRNA-guanine transglycosylase(1)	RNABindR v2.0	76.92	72.84	73.4	74.88	0.36	Pprint	38.46	72.84	68.09	55.65	0.09
tRNA-intron endonuclease catalytic domain-like(2)	RNABindR v2.0	50	83.7	80.19	66.85	0.26	BindN	21.88	80.8	74.68	51.34	0.02
vWA-like(1)	BindN+	47.44	96.01	88.85	71.72	0.5	BindN	33.33	82.48	75.24	57.91	0.14
Family	Best method	Sensitivity	Specificity	Accuracy1	Accuracy2	MCC	Lowest accuracy method	Sensitivity	Specificity	Accuracy1	Accuracy2	MCC
(Uracil-5-)-methyltransferase(1)	RNABindR v2.0	71.43	78.59	77.03	75.01	0.44	RNAProB	1.1	99.08	77.75	50.09	0.01
Anticodon-binding domain(7)	Pprint	63.44	85.75	82.98	74.59	0.42	NAPS	38.93	71.39	66.89	55.16	0.08
Anticodon-binding domain of Class II aaRS(2)	Pprint	53.89	86.46	84.5	70.18	0.3	NAPS	35.27	69.84	67.28	52.56	0.04
Anticodon-binding domain of a subclass of class I aminoacyl-tRNA synthetases(3)	Pprint	65.12	84.59	81.33	74.85	0.44	BindN	26.93	84.82	75.19	55.87	0.11
Anticodon-binding domain of a subclass of class I aminoacyl-tRNA synthetasesadvances in protein chemistry and structural biology(1)	Pprint	76.67	94.07	92.37	85.37	0.63	BindN	27.78	84.28	78.74	56.03	0.1
Archaeal tRNA CCA-adding enzyme(3)	RNABindR v2.0	70.27	76	75.51	73.13	0.29	BindN	29.73	81	76.66	55.37	0.07
Arginyl-tRNA synthetase (ArgRS), N-terminal 'additional' domain(1)	Pprint	58.26	82.72	78.09	70.49	0.37	NAPS	33.04	70.33	63.26	51.69	0.03
C-terminal domain of ProRS(1)	Pprint	38.46	84.13	82.88	61.3	0.1	BindN	15.38	80.43	78.65	47.91	0
C-terminal domain of glutamyl-tRNA synthetase (GluRS)(1)	Pprint	81.19	88.28	86.75	84.73	0.65	BindN	23.76	78.2	66.45	50.98	0.02
C-terminal domain of ribosomal protein L2(1)	BindN+	92.65	87.13	90.3	89.89	0.8	NAPS	53.68	67.33	59.49	60.5	0.21
C-terminal fragment of elongation factor SelB(2)	RNABindR v2.0	70	81.73	79.84	75.87	0.43	RNAProB	10	87.5	75	48.75	0
Canonical RBD(4)	RNABindR v2.0	77.13	68.49	71.19	72.81	0.41	BindN	34.07	79.32	67.33	56.69	0.15
Class I aminoacyl-tRNA synthetases (RS), catalytic domain(7)	Pprint	65.78	86.09	83.5	75.93	0.45	BindN	25.56	82.96	74.34	54.26	0.08
Class II aminoacyl-tRNA synthetase (aaRS)-like, catalytic domain(5)	Pprint	63.08	85.98	83.98	74.53	0.36	NAPS	41.13	69.31	66.26	55.22	0.06
Cold shock DNA-binding domain-like(5)	Pprint	68.82	76.18	77.69	72.5	0.43	NAPS	54.18	66.73	64.02	60.45	0.18
Comoviridae-like VP(2)	NAPS	42.11	76.35	74.59	59.23	0.09	Pprint	10.53	82.91	79.19	46.72	0
Double-stranded RNA-binding domain (dsRBD)(1)	RNABindR v2.0	83.93	81.88	82.41	82.91	0.6	NAPS	42.86	64.38	58.8	53.62	0.07
EF-Tu/eEF-1alpha/eIF2-gamma C-terminal domain(1)	BindN+	68.42	79.6	78.02	74.01	0.38	NAPS	29.82	67.53	62.22	48.67	0
EV matrix protein(1)	Pprint	40	88.7	84.8	64.35	0.23	RNAProB	10	90.43	84	50.22	0
Elongation factors(1)	BindN+	68.42	79.6	78.02	74.01	0.38	NAPS	29.82	67.53	62.22	48.67	0
Eukaryotic type KH-domain (KH-domain type I)(1)	RNAProB	50	100	80.46	75	0.62	NAPS	44.12	67.92	58.62	56.02	0.12
Formyltransferase(1)	Pprint	93.88	87.92	88.85	90.9	0.69	NAPS	46.94	69.06	65.61	58	0.12
Fungal ribonucleases(1)	BindN+	41.67	82.5	73.08	62.09	0.24	RNAProB	4.17	97.5	75.96	50.84	0.04
G proteins(1)	BindN+	68.42	79.6	78.02	74.01	0.38	NAPS	29.82	67.53	62.22	48.67	0
GAD domain(1)	Pprint	80.95	88.02	87.01	84.48	0.59	BindN	28.57	82.83	75.04	55.7	0.1
Hut operon positive regulatory protein HutP(1)	BindN+	51.61	83.62	76.87	67.62	0.34	RNAProB	12.9	87.93	72.11	50.42	0.01
L15e(1)	Pprint	92.67	81.82	90.21	87.25	0.73	RNAProB	20.67	100	38.66	60.34	0.24
L23p(1)	Pprint	88.57	95.65	92.59	92.11	0.85	RNAProB	25.71	100	67.9	62.86	0.41
L30e/L7ae ribosomal proteins(1)	RNAProB	46.67	97.65	84.35	72.16	0.56	BindN	23.33	87.06	70.43	55.2	0.13
La domain(1)	RNABindR v2.0	75	80.65	79.89	77.83	0.43	BindN	16.67	76.13	68.16	46.4	0
NF-kappa-B/REL/DORSAL transcription factors, C-terminal domain(1)	BindN+	60.53	84.36	81.47	72.44	0.36	NAPS	42.11	74.18	70.29	58.15	0.12
NSP3 homodimer(1)	Pprint	80	89.47	87.01	84.73	0.67	NAPS	35	78.07	66.88	56.53	0.13
Nop domain(1)	RNABindR v2.0	77.78	73.11	73.64	75.44	0.34	BindN	18.52	82.08	74.9	50.3	0
PAZ domain(1)	BindN+	61.29	79.78	75	70.53	0.39	NAPS	41.94	65.17	59.17	53.55	0.06
PIWI domain(1)	RNABindR v2.0	71.43	73.94	73.67	72.69	0.3	Pprint	16.67	82.44	75.44	49.55	0
PUA domain(1)	Pprint	82.54	84.65	84.21	83.59	0.6	NAPS	38.1	67.22	61.18	52.66	0.05
Pleiotropic translational regulator Hfq(1)	Pprint	55.56	82.35	78.33	68.95	0.32	BindN	0	80.39	68.33	40.2	0
Poly A polymerase C-terminal region-like(1)	RNABindR v2.0	42.86	78.82	76.61	60.84	0.12	BindN+	4.76	90.97	85.67	47.87	0
Poly(A) polymerase, PAP(1)	RNABindR v2.0	63.04	78.65	77.26	70.84	0.27	BindN	17.39	84.36	78.42	50.88	0.01
Post formyltransferase domain(1)	Pprint	93.88	87.92	88.85	90.9	0.69	NAPS	46.94	69.06	65.61	58	0.12
Prokaryotic ribosomal protein L17(1)	RNABindR v2.0	93.24	65.12	82.91	79.18	0.63	RNAProB	9.46	93.02	40.17	51.24	0.04
Prokaryotic type KH domain (KH-domain type II)(3)	RNABindR v2.0	86.63	54.69	61.67	70.66	0.34	BindN	27.41	75.58	65.21	51.49	0.03
Pseudouridine synthase II TruB(1)	Pprint	82.54	84.65	84.21	83.59	0.6	NAPS	38.1	67.22	61.18	52.66	0.05
Pumilio repeat(1)	RNABindR v2.0	89.58	81.91	82.99	85.75	0.55	BindN	14.58	84.3	74.49	49.44	0
RNA bacteriophage capsid protein(1)	BindN+	60	87.16	82.95	73.58	0.43	RNAProB	15	93.58	81.4	54.29	0.12
RNA-dependent RNA-polymerase(3)	RNABindR v2.0	43.5	82.84	79.42	63.18	0.19	BindN	32.03	78.67	74.36	55.35	0.06
RNB domain-like(1)	RNABindR v2.0	59.49	72.68	71.18	66.09	0.22	RNAProB	8.86	90.24	80.98	49.55	0
RNase III catalytic domain-like(1)	RNABindR v2.0	83.93	81.88	82.41	82.91	0.6	NAPS	42.86	64.38	58.8	53.62	0.07
RNase Z-like(1)	BindN	48.39	82.25	78.83	65.32	0.23	NAPS	16.13	75.36	69.38	45.74	0
Rel/Dorsal transcription factors (1)	BindN+	60.53	84.36	81.47	72.44	0.36	NAPS	42.11	74.18	70.29	58.15	0.12
Rhabdovirus nucleocapsid protein(1)	RNABindR v2.0	67.39	90.67	88.12	79.03	0.5	RNAProB	6.52	96.53	86.7	51.52	0.05
Rho termination factor, N-terminal domain(1)	Pprint	80.95	80.41	80.51	80.68	0.51	BindN	23.81	78.35	68.64	51.08	0.02
Ribonuclease PH domain 1-like(2)	RNABindR v2.0	49.84	77.48	76.27	63.66	0.18	RNAProB	6.89	96.31	89.21	51.6	0.07
Ribonuclease PH domain 2-like(2)	RNABindR v2.0	49.84	77.48	76.27	63.66	0.18	RNAProB	6.89	96.31	89.21	51.6	0.07
Ribosomal protein L1(10)	Pprint	82.76	64.52	71.98	73.64	0.47	NAPS	51.85	71.55	62.06	61.7	0.23
Ribosomal protein L10(2)	Pprint	77.42	70.14	73.72	73.78	0.48	BindN	32.37	88.56	62.91	60.46	0.29
Ribosomal protein L10e(1)	BindN+	64.94	79.52	72.5	72.23	0.45	NAPS	50.65	67.47	59.38	59.06	0.18
Ribosomal protein L11, C-terminal domain(1)	Pprint	82.86	82.86	82.86	82.86	0.66	BindN	17.14	94.29	55.71	55.72	0.18
Ribosomal protein L13(1)	Pprint	90.54	72.06	81.69	81.3	0.64	NAPS	48.65	66.18	57.04	57.42	0.15
Ribosomal protein L14(1)	Pprint	94.23	43.75	63.64	68.99	0.41	RNABindR v2.0	80.77	31.25	50.76	56.01	0.13
Ribosomal protein L18 and S11(2)	BindN+	66.79	83.62	75	75.2	0.52	RNAProB	30.39	97.8	66.27	64.09	0.39
Ribosomal protein L19(2)	BindN+	68.88	78.57	73.58	73.72	0.44	RNAProB	27.73	95.24	66.88	61.48	0.17
Ribosomal protein L19 (L19e)(1)	Pprint	94.06	71.43	87.41	82.75	0.69	NAPS	59.41	76.19	64.34	67.8	0.32
Ribosomal protein L20(1)	BindN+	79.22	87.5	82.05	83.36	0.64	RNAProB	19.48	100	47.01	59.74	0.28
Ribosomal protein L21p(1)	Pprint	76.47	76.12	76.24	76.3	0.5	RNAProB	14.71	98.51	70.3	56.61	0.26
Ribosomal protein L22(2)	Pprint	92.96	72.69	83.72	82.83	0.68	RNAProB	23.98	96.16	56.34	60.06	0.26
Ribosomal protein L24e(1)	Pprint	90.48	75	81.13	82.74	0.64	RNAProB	4.76	100	62.26	52.38	0.17
Ribosomal protein L25-like(2)	RNABindR v2.0	75.08	85.31	82.84	80.19	0.56	NAPS	48.72	70.62	65.43	59.67	0.17
Ribosomal protein L28(1)	Pprint	63.93	82.14	69.66	73.03	0.43	NAPS	50.82	64.29	55.06	57.56	0.14
Ribosomal protein L29 (L29p)(2)	RNABindR v2.0	79.47	73.62	76.06	76.55	0.53	BindN	37.36	80.84	62.06	59.09	0.21
Ribosomal protein L3(10)	Pprint	76.59	79.56	78.34	78.08	0.54	NAPS	49.03	69.45	60.58	59.24	0.19
Ribosomal protein L30p/L7e(2)	BindN+	74.45	86.38	81.23	80.41	0.62	NAPS	47.06	75.91	61.86	61.48	0.24
Ribosomal protein L31e(1)	RNABindR v2.0	93.18	65.79	80.49	79.49	0.62	BindN	38.64	86.84	60.98	62.74	0.29
Ribosomal protein L31p(1)	Pprint	66.67	74.47	74	70.57	0.22	BindN	0	82.98	78	41.49	0
Ribosomal protein L32e(1)	Pprint	90.53	93.62	91.55	92.08	0.82	NAPS	51.58	78.72	60.56	65.15	0.29
Ribosomal protein L32p(1)	Pprint	61.11	95.65	74.58	78.38	0.57	RNAProB	13.89	100	47.46	56.95	0.24
Ribosomal protein L35p(1)	BindN	65.45	100	70.31	82.72	0.46	NAPS	56.36	33.33	53.12	44.84	0
Ribosomal protein L37ae(1)	Pprint	97.3	63.89	80.82	80.59	0.65	BindN	54.05	55.56	54.79	54.8	0.1
Ribosomal protein L4(2)	Pprint	91.85	73.81	87.99	82.83	0.69	NAPS	44.16	78.57	56.64	61.36	0.23
Ribosomal protein L44e(1)	BindN+	92.96	61.9	85.87	77.43	0.58	RNABindR v2.0	98.59	9.52	78.26	54.05	0.19
Ribosomal protein L5(1)	Pprint	86.84	78.12	82.86	82.48	0.65	NAPS	51.32	79.69	64.29	65.5	0.32
Ribosomal protein L6(4)	Pprint	90.62	67.8	74.22	79.21	0.53	NAPS	37.92	69.05	60.21	53.48	0.07
Ribosomal protein L9 N-domain(1)	RNABindR v2.0	91.67	58.2	63.7	74.94	0.37	RNAProB	0	93.44	78.08	46.72	0
Ribosomal protein S10(1)	RNAProB	62.75	100	80.81	81.38	0.67	BindN	39.22	85.42	61.62	62.32	0.28
Ribosomal protein S13(1)	BindN+	82.54	83.87	83.2	83.21	0.66	NAPS	58.73	54.84	56.8	56.78	0.14
Ribosomal protein S14(1)	BindN+	76.92	71.43	75	74.18	0.47	RNAProB	12.82	100	43.33	56.41	0.22
Ribosomal protein S18(1)	Pprint	76	60.42	65.75	68.21	0.35	NAPS	56	50	52.05	53	0.06
Ribosomal protein S2(2)	Pprint	87.25	84.84	82.42	86.04	0.62	NAPS	59	73.83	66.55	66.41	0.28
Ribosomal protein S20(1)	Pprint	83.33	93.94	86.87	88.63	0.74	RNAProB	16.67	100	44.44	58.34	0.25
Ribosomal protein S3 C-terminal domain(1)	RNAProB	58.33	99.37	89.86	78.85	0.7	BindN	35.42	79.25	69.08	57.34	0.14
Ribosomal protein S4(1)	Pprint	97.73	66.67	79.81	82.2	0.65	NAPS	61.36	62.5	62.02	61.93	0.24
Ribosomal protein S6(1)	RNAProB	47.83	88.46	79.21	68.14	0.38	Pprint	34.78	83.33	72.28	59.05	0.19
Ribosomal protein S7(1)	RNAProB	44	100	81.94	72	0.59	NAPS	62	60.95	61.29	61.48	0.22
Ribosomal protein S8(1)	RNAProB	47.37	95.06	75.36	71.22	0.5	NAPS	47.37	58.02	53.62	52.7	0.05
Ribosomal proteins L15p and L18e(2)	Pprint	88.03	87.45	87.97	87.74	0.74	RNAProB	19.41	100	48.48	59.71	0.28
Ribosomal proteins L24p and L21e(2)	BindN+	78.64	83.22	80.23	80.94	0.59	RNAProB	14.84	100	41.73	57.41	0.22
Ribosome complexes(4)	BindN+	72.02	86.54	77.39	79.28	0.56	NAPS	54.16	69.24	58.91	61.7	0.22
Ribotoxin(1)	Pprint	75	64.46	66.44	69.73	0.31	NAPS	35.71	72.73	65.77	54.22	0.07
RoRNP C-terminal domain-like(1)	BindN+	47.44	96.01	88.85	71.72	0.5	BindN	33.33	82.48	75.24	57.91	0.14
SRP19(1)	Pprint	96.3	72.41	78.07	84.35	0.59	BindN	59.26	74.71	71.05	66.98	0.31
Seryl-tRNA synthetase (SerRS)(1)	RNAProB	88.89	99.72	99.46	94.31	0.89	NAPS	55.56	67.22	66.94	61.39	0.07
Signal peptide-binding domain(1)	Pprint	96	72.55	80.26	84.28	0.64	RNAProB	0	98.04	65.79	49.02	0
Sm motif of small nuclear ribonucleoproteins, SNRNP(1)	RNAProB	47.37	100	86.11	73.69	0.63	NAPS	36.84	56.6	51.39	46.72	0
Small subunit(1)	RNAProB	58.33	100	83.44	79.16	0.68	NAPS	43.33	69.23	58.94	56.28	0.13
TGS domain(1)	Pprint	69.32	88.79	86.12	79.06	0.51	NAPS	39.77	69.26	65.21	54.52	0.07
TRAM domain(1)	RNABindR v2.0	71.43	78.59	77.03	75.01	0.44	RNAProB	1.1	99.08	77.75	50.09	0.01
TROVE domain-like(1)	BindN+	47.44	96.01	88.85	71.72	0.5	BindN	33.33	82.48	75.24	57.91	0.14
Tandem AAA-ATPase domain(2)	RNABindR v2.0	76.32	71.95	72.38	74.13	0.3	RNAProB	21.05	87.54	81.07	54.3	0.07
Threonyl-tRNA synthetase (ThrRS), second 'additional' domain(1)	Pprint	69.32	88.79	86.12	79.06	0.51	NAPS	39.77	69.26	65.21	54.52	0.07
Tombusvirus P19 core protein, VP19(1)	BindN+	70.59	79.31	76.86	74.95	0.47	NAPS	26.47	67.82	56.2	47.14	0
Translational machinery components(1)	BindN+	81.25	92.06	86.61	86.66	0.74	NAPS	65.62	66.67	66.14	66.15	0.32
Tymoviridae-like VP(1)	RNAProB	66.67	96.84	92.02	81.75	0.68	BindN	0	72.78	61.17	36.39	0
U2A'-like(1)	Pprint	100	81.53	82.1	90.77	0.35	NAPS	40	73.89	72.84	56.95	0.05
ValRS/IleRS/LeuRS editing domain(1)	Pprint	76.67	94.07	92.37	85.37	0.63	BindN	27.78	84.28	78.74	56.03	0.1
Z-DNA binding domain(1)	RNABindR v2.0	78.57	83.33	82.26	80.95	0.56	BindN	50	68.75	64.52	59.38	0.16
dsRNA phage RNA-dependent RNA-polymerase(1)	RNABindR v2.0	56.86	92.66	89.91	74.76	0.42	RNAProB	11.76	96.57	90.06	54.16	0.11
mRNA cap methylase(1)	RNABindR v2.0	67.86	95.02	92.39	81.44	0.59	NAPS	35.71	77.39	73.36	56.55	0.09
tRNA-guanine transglycosylase(1)	RNABindR v2.0	76.92	72.84	73.4	74.88	0.36	Pprint	38.46	72.84	68.09	55.65	0.09
tRNA-intron endonuclease catalytic domain-like(2)	RNABindR v2.0	50	83.7	80.19	66.85	0.26	BindN	21.88	80.8	74.68	51.34	0.02

## Sheet: Sheet3
Table S3: Prediction performance of methods in disordered regions
Distance cutoff : ≤ 3.5Å
Method	Sensitivity	Specificity	Accuracy1	Accuracy2	MCC
BindN	78	60.09	65.13	69.35	0.34
BindN+	98	63.45	72.31	80.73	0.54
NAPS	62	68.97	67.18	65.49	0.28
Pprint	96	59.31	68.72	77.66	0.49
RNABindR v2.0	96	59.31	68.72	77.66	0.49
RNAProB	18	89.66	71.28	53.83	0.1
Distance cutoff : ≤ 6.0Å
Method	Sensitivity	Specificity	Accuracy1	Accuracy2	MCC
BindN	66.67	61.67	63.59	64.17	0.28
BindN+	88	70	76.92	79	0.56
NAPS	53.33	70	63.59	61.67	0.23
Pprint	84	63.33	71.28	73.67	0.46
RNABindR v2.0	92	68.33	77.44	80.17	0.59
RNAProB	21.33	93.33	65.64	57.33	0.22

## Sheet: Sheet4
Table S4: Prediction performace of methods in different RNA types (6Å cutoff)
RNA type	Best Method	Sensitivity	Specificity	Accuracy1	Accuracy2	MCC	Lowest accuracy method	Accuracy1	Accuracy2	MCC
mRNA (7)	RNABindR v2.0	62.19	83.37	80.28	72.78	0.39	NAPS	67.48	54.56	0.08
Pre miRNA(2)	BindN	70.11	82.18	80.47	76.15	0.22	RNAProB	79.35	44.24	0
rRNA(54)	Pprint	81	70.97	77	75.99	0.51	NAPS	61.18	61.01	0.21
sRNA(1)	RNAProB	46.67	97.65	84.35	72.16	0.56	BindN	70.43	55.2	0.13
siRNA(3)	RNABindR v2.0	64.71	80.57	76.29	72.64	0.42	NAPS	65.25	60.37	0.19
snRNA(3)	Pprint	67.15	86.61	76.13	76.88	0.38	NAPS	62.93	56.59	0.1
tRNA(28)	Pprint	59.67	84.14	80.82	71.9	0.37	NAPS	65.38	55.14	0.07
viral_RNA(12)	RNABindR v2.0	37.24	85.36	79.88	61.3	0.17	NAPS	71.24	54.34	0.04

## Sheet: Sheet5
Table S5: Prediction performance of methods in different RNA conformation
RNA conformation	Best Method	Sensitivity	Specificity	Accuracy1	Accuracy2	MCC	Lowest accuracy method	Accuracy1	Accuracy2	MCC
A(25)	RNABindR v2.0	63.1	74.92	75.01	69.01	0.25	RNAProB	85.37	54.85	0.12
RH(2)	RNABindR v2.0	96.43	79.19	81.25	87.81	0.54	NAPS	68.1	63.89	0.19
T(17)	RNAProB	53.44	91.63	89.71	72.53	0.34	NAPS	69.39	57.46	0.08
U(138)	BindN+	64.79	78.38	80.06	71.58	0.37	NAPS	66.32	62.4	0.18
RNA conformation	Best Method	Sensitivity	Specificity	Accuracy1	Accuracy2	MCC	Lowest accuracy method	Accuracy1	Accuracy2	MCC
A(25)	RNABindR v2.0	54.92	77.8	74.37	66.36	0.28	RNAProB	78.34	53.73	0.11
RH(2)	RNABindR v2.0	75.08	85.31	82.84	80.19	0.56	NAPS	65.43	59.67	0.17
T(17)	Pprint	54.99	84.47	81.27	69.73	0.32	NAPS	67.48	54.52	0.07
U(138)	Pprint	65.53	73.69	75.29	68.61	0.34	NAPS	63.47	59.2	0.16

## Sheet: Sheet6
Table S6: Prediction performance of methods in each enzyme
Distance cutoff : ≤ 3.5Å
Enzyme	Best method	Sensitivity	Specificity	Accuracy1	Accuracy2	MCC	Lowest accuracy method	Sensitivity	Specificity	Accuracy1	Accuracy2	MCC
Helicase(7)	RNABindR v2.0	63.46	69.4	69.48	66.43	0.14	BindN	28.78	77.59	75.81	53.18	0.04
Ligase(3)	RNAProB	67.42	93.77	92.61	80.6	0.51	NAPS	43.53	72.2	70.56	57.86	0.08
Lyase(2)	RNABindR v2.0	74.75	73.57	73.25	74.16	0.21	RNAProB	3.45	96.43	91.74	49.94	0
Methylase+MethylTransferase(2)	BindN+	78.41	90.88	88.91	84.65	0.41	RNAProB	0	95.8	90	47.91	0
RnaNuclease_Endonuclease(8)	BindN+	57.64	84.18	81.45	70.91	0.26	RNAProB	19.71	94.51	88.23	57.11	0.16
RnaNuclease_Exonuclease(3)	RNABindR v2.0	55.56	72.91	72.15	64.23	0.15	RNAProB	5	93.29	88.71	49.14	0
Rnapolymerase(10)	RNABindR v2.0	54.01	82.89	81.83	68.45	0.16	NAPS	37.07	71.66	70.65	54.37	0.04
Synthatase(15)	RNABindR v2.0	69.05	71.97	71.86	70.51	0.2	NAPS	40.72	70.97	69.78	55.85	0.07
other(7)	BindN+	63.71	87.19	85.45	75.45	0.39	RNAProB	27.8	90.68	84.94	59.24	0.19
tRNA_modifying(8)	RNABindR v2.0	81.04	68.27	70.31	74.66	0.35	NAPS	51.39	69.14	66.02	60.27	0.14
Distance cutoff : ≤ 6Å
Enzyme	Best method	Sensitivity	Specificity	Accuracy1	Accuracy2	MCC	Lowest accuracy method	Sensitivity	Specificity	Accuracy1	Accuracy2	MCC
Helicase(7)	RNABindR v2.0	60.8	71	70.71	65.9	0.19	BindN	24.59	77.88	73.11	51.24	0.04
Ligase(3)	Pprint	62.08	88.67	85.88	75.37	0.44	BindN	24.34	83.15	75.46	53.75	0.06
Lyase(2)	RNABindR v2.0	66.75	75.32	73.64	71.03	0.27	RNAProB	2.34	96.28	86.14	49.31	0
Methylase+MethylTransferase(2)	RNABindR v2.0	82.78	75.53	75.53	79.16	0.41	RNAProB	6.43	96.1	82.49	51.27	0.03
RnaNuclease_Endonuclease(8)	RNABindR v2.0	60.05	74.61	72.43	67.33	0.28	RNAProB	16.57	95.75	81.53	56.16	0.21
RnaNuclease_Exonuclease(3)	RNABindR v2.0	47.54	74.16	71.2	60.85	0.17	RNAProB	5.22	93.23	82.75	49.22	0
Rnapolymerase(10)	RNABindR v2.0	42.9	83.88	80.37	63.39	0.19	RNAProB	13.84	93.89	86.96	53.86	0.07
Synthatase(15)	Pprint	51.53	82.98	80.16	67.25	0.29	NAPS	35.37	71.2	67.59	53.29	0.06
other(7)	RNABindR v2.0	67.41	75.17	74.48	71.29	0.36	NAPS	45.37	68.49	64.82	56.93	0.11
tRNA_modifying(8)	RNABindR v2.0	70.39	72.97	72.76	71.68	0.4	NAPS	42.53	69.14	61.11	55.84	0.1
Table S7: Prediction performance of methods in each regulatory protein
Distance cutoff : ≤ 3.5Å
Regulatory proteins	Best method	Sensitivity	Specificity	Accuracy1	Accuracy2	MCC	Lowest accuracy method	Sensitivity	Specificity	Accuracy1	Accuracy2	MCC
Spliceosomal(8)	RNABindR v2.0	74.69	72.57	73.1	73.63	0.23	NAPS	50.9	65.89	65.72	58.4	0.07
Transcriptionfactor_activator(2)	BindN+	89.28	82.56	82.83	85.92	0.43	NAPS	47.77	79.27	76.14	63.52	0.13
Transcriptionfactor_elongation(2)	BindN+	69.46	77.13	76.16	73.3	0.26	NAPS	45.76	67.33	65.86	56.54	0.07
Transcriptionfactor_general(2)	RNAProB	50	97.32	94.26	73.66	0.4	NAPS	22.91	73.47	69.99	48.2	0
Transcriptionfactor_repressor(1)	RNAProB	93.75	90.91	91.27	92.33	0.71	NAPS	62.5	57.27	57.94	59.89	0.13
Transcriptionfactor_termination(3)	RNABindR v2.0	82.53	71.64	70.05	77.08	0.29	BindN	18.79	77.84	72.9	48.31	0.03
Translation_elongation(1)	RNABindR v2.0	100	80.73	82.64	90.37	0.54	RNAProB	25	84.4	78.51	54.7	0.08
Translationfactor_initiator(3)	BindN+	58.89	78.74	77.08	68.82	0.28	BindN	45.94	71.81	69.44	58.87	0.13
Distance cutoff : ≤ 6Å
Regulatory proteins	Best method	Sensitivity	Specificity	Accuracy1	Accuracy2	MCC	Lowest accuracy method	Sensitivity	Specificity	Accuracy1	Accuracy2	MCC
Spliceosomal(8)	RNABindR v2.0	60.8	74.26	72.63	67.53	0.24	RNAProB	15.85	93.6	82.63	54.73	0.14
Transcriptionfactor_activator(2)	BindN+	56.07	83.99	79.17	70.03	0.35	NAPS	30.73	79.33	70.52	55.03	0.08
Transcriptionfactor_elongation(2)	RNABindR v2.0	77.83	66.52	69.02	72.17	0.34	BindN	31	77.82	69.53	54.41	0.07
Transcriptionfactor_general(2)	Pprint	58.66	80.31	76.44	69.48	0.33	BindN	30.09	80.27	71.31	55.17	0.1
Transcriptionfactor_repressor(1)	RNAProB	72.73	98.92	92.06	85.83	0.79	NAPS	51.52	56.99	55.56	54.26	0.08
Transcriptionfactor_termination(3)	RNABindR v2.0	75.35	74.07	70.25	74.71	0.33	BindN	16.19	77.59	68.69	46.89	0
Translation_elongation(1)	RNABindR v2.0	74.07	86.17	83.47	80.12	0.56	RNAProB	14.81	82.98	67.77	48.9	0
Translationfactor_initiator(3)	Pprint	55.19	75.69	71.65	65.44	0.29	NAPS	44.54	63.82	59.48	54.18	0.07
Table S8: Prediction performance of methods in each structural protein
Distance cutoff : ≤ 3.5Å
Structural proteins	Best method	Sensitivity	Specificity	Accuracy1	Accuracy2	MCC	Lowest accuracy method	Sensitivity	Specificity	Accuracy1	Accuracy2	MCC
Ribonucleoprotein(9)	RNAProB	36.95	93.09	89.01	65.02	0.23	BindN	34.32	76.7	73.73	55.51	0.08
Ribosome(59)	BindN+	82.97	72.73	77.86	77.85	0.51	NAPS	61.55	66.09	64.96	63.82	0.24
Signal_recognition(1)	BindN+	73.68	94.5	93.01	84.09	0.58	RNAProB	39.47	83.3	80.15	61.38	0.15
Viral_coat(5)	RNAProB	54.33	93.94	90.93	74.14	0.31	NAPS	37	78.85	76.26	57.92	0.07
Distance cutoff : ≤ 6Å
Structural proteins	Best method	Sensitivity	Specificity	Accuracy1	Accuracy2	MCC	Lowest accuracy method	Sensitivity	Specificity	Accuracy1	Accuracy2	MCC
Ribonucleoprotein(9)	RNABindR v2.0	52.59	73.86	71.04	63.23	0.22	BindN	30.01	77.57	70.13	53.79	0.09
Ribosome(59)	BindN+	66.57	82.67	77	74.62	0.48	NAPS	52.59	70.85	61.49	61.72	0.21
Signal_recognition(1)	BindN+	47.44	96.01	88.85	71.72	0.5	BindN	33.33	82.48	75.24	57.91	0.14
Viral_coat(5)	Pprint	52.7	85.83	80.28	69.27	0.29	NAPS	31.38	78.46	71.47	54.92	0.04

## Sheet: Sheet7
Table S9: Prediction performance of three groups of methods in all the datasets
Distance cutoff : ≤ 3.5Å
Data set	Sensitivity			Specificity			Accuracy1			Accuracy2			MCC
	Additive	Non-PSSM	PSSM	Additive	Non-PSSM	PSSM	Additive	Non-PSSM	PSSM	Additive	Non-PSSM	PSSM	Additive	Non-PSSM	PSSM
Class	59.26	51.26	69.29	69.95	81.01	74.18	68.55	77.11	75.82	64.46	66.14	71.73	0.22	0.29	0.36
Fold	55.53	50.1	66.82	68.56	79.46	76.65	67.52	76.47	77.28	62.04	64.78	71.74	0.17	0.23	0.34
Superfamily	56.17	50.1	66.96	68.44	79.44	76.58	67.38	76.31	77.2	62.31	64.77	71.77	0.17	0.23	0.34
Family	54.98	49.25	64.79	67.84	78.44	75.73	66.79	75.64	76.44	61.41	63.85	70.26	0.16	0.22	0.33
RNA strand	50.7	49.83	54.16	69.74	77.27	78.13	68.21	75.06	77.27	60.22	63.55	66.14	0.14	0.2	0.25
RNA conformation	51.09	51.56	59.65	69.73	79.33	81.26	68.36	65.44	80.21	60.41	65.44	70.46	0.14	0.22	0.31
RNA type	50.53	54.58	57.67	70.31	79.53	82.36	69.12	76.76	80.98	60.42	67.06	70.01	0.13	0.21	0.3
Enzyme	48.76	39.6	47.76	70.45	80.21	83.68	69.13	77.76	81.45	59.61	59.9	65.72	0.1	0.12	0.2
Regulatory	51.68	41.83	61.27	68.08	78.44	78.37	66.7	75.25	76.89	59.88	60.14	69.82	0.11	0.13	0.28
Structural	50.04	49.45	58.85	72.34	77.87	79.92	70.86	75.29	79.31	61.19	63.66	69.38	0.15	0.19	0.28
Dataset 1	54.62	50.78	58.64	67.17	77.22	74.26	66.29	74.88	74.59	60.89	64	66.45	0.17	0.23	0.27
Dataset 2	58.57	48.14	53.52	67.02	77.42	74.2	66.61	75.49	73.76	62.8	62.78	63.86	0.18	0.21	0.22
Disordered regions	62	78	77	68.97	60.09	67.93	67.18	65.13	70.26	65.49	69.35	72.47	0.28	0.34	0.41
Distance cutoff : ≤ 6Å
Data set	Sensitivity			Specificity			Accuracy1			Accuracy2			MCC
	Additive	Non-PSSM	PSSM	Additive	Non-PSSM	PSSM	Additive	Non- PSSM	PSSM	Additive	Non-PSSM	PSSM	Additive	Non-PSSM	PSSM
Class	48.34	38.71	57.89	71.9	83.28	80.83	64.72	69.33	76.4	60.12	60.99	69.36	0.19	0.23	0.39
Fold	46.61	40.03	55.6	70.34	82.58	82.09	64.77	71.79	77.27	58.48	61.3	68.84	0.15	0.22	0.37
Superfamily	46.94	39.84	55.69	70.29	82.51	82.02	64.67	71.54	77.14	58.62	61.18	68.85	0.15	0.21	0.37
Family	46.24	39.07	54.25	69.62	81.18	80.96	64.15	70.89	76.41	57.93	60.13	67.61	0.15	0.2	0.36
RNA strand	43.88	41.08	45.89	71.52	79.68	81.67	65.27	70.99	75.53	57.7	60.38	63.78	0.13	0.18	0.27
RNA conformation	43.8	40.78	48.48	71.23	81.19	84.63	65.76	72.82	78.24	57.51	60.99	66.55	0.13	0.2	0.33
RNA type	42.33	43.37	45.74	71.02	80.98	85.14	58.91	73.05	78.97	56.67	62.18	65.44	0.11	0.19	0.3
Enzyme	41.33	32.64	39.89	70.8	80.7	85.23	66.61	74.08	78.95	56.07	56.67	62.56	0.09	0.11	0.22
Regulatory	41.44	35.43	49.3	68.29	79.55	80.51	63.42	71.18	74.62	54.86	57.49	64.91	0.08	0.14	0.29
Structural	42.94	39.22	48.91	73.93	79.79	83.47	67.96	70.7	77.83	58.43	59.51	66.19	0.14	0.16	0.31
Dataset 1	47.07	41.74	50.73	69.64	80.78	78.95	63.58	70.35	73.99	58.36	61.26	64.84	0.15	0.21	0.29
Dataset 2	50.54	40.41	48.36	70.68	81.56	77.92	64.55	71.26	72.58	60.61	60.98	63.14	0.16	0.2	0.24
Disordered regions	53.33	66.67	71.33	70	61.67	73.75	63.59	63.59	72.82	61.67	64.17	72.54	0.23	0.28	0.46
